# Supplementary material for: Endogenous cAMP elevation in Brassica napus causes changes in phytohormone levels
Source: Plant Signal Behav. 2024 Feb 5;19(1):2310963. doi: 10.1080/15592324.2024.2310963 (PMC10854363; doi:10.1080/15592324.2024.2310963)
Supplement: supplementary tables S3 to S5.xlsx [file KPSB_A_2310963_SM4382.xlsx]

## Sheet: Table S3
Table S3. List of differential expression genes.
#ID	CK1_FPKM	CK2_FPKM	CK3_FPKM	T1_FPKM	T2_FPKM	T3_FPKM	CK1_CK2_CK3_vs_T1_T2_T3_DESeq2_FDR	CK1_CK2_CK3_vs_T1_T2_T3_DESeq2_log2FC	CK1_CK2_CK3_vs_T1_T2_T3_DESeq2_(FDR_0.01_FC_2)_regulated	CK1_CK2_CK3_vs_T1_T2_T3_DESeq2_(FDR_0.05_FC_2)_regulated	NR_annotation
BnC07g0836240	0	0	0	1.69458	2.0099	1.86138	9.01e-38	4.52495	up	up	PREDICTED: LOW QUALITY PROTEIN: rootletin-like [Brassica oleracea var. oleracea]
BnUnng1008870	0	0	0	3.06411	3.75463	3.77669	8.24e-25	3.83802	up	up	NDR1/HIN1-like protein 6 [Brassica napus]
BnA09g0391320	0	0	0	1.4021	1.82175	1.50081	1.34e-21	3.62201	up	up	vacuole membrane protein KMS2 [Brassica napus]
BnC03g0578790	0	0	0	2.1115	1.94158	1.68829	6.84e-20	3.49807	up	up	PREDICTED: transcription initiation factor IIB-2 [Brassica rapa]
Brassica_napus_newGene_7790	0	0	0	5.09492	2.7688	2.35136	3.84e-18	3.41832	up	up	uncharacterized protein LOC106354408 isoform X1 [Brassica napus]
BnA04g0159000	5.69409	5.5477	6.26005	63.1095	67.1145	50.3868	3.04e-91	3.21059	up	up	expansin-A1 [Brassica napus]
BnA03g0140850	1.4097	0.439192	0.843469	10.406	7.79576	13.7168	6.37e-14	2.61156	up	up	uncharacterized protein LOC106444313 [Brassica napus]
BnC06g0766230	8.54285	7.96267	5.60034	43.8093	45.8428	42.1394	1.3e-45	2.43603	up	up	PREDICTED: expansin-A1 [Brassica oleracea var. oleracea]
BnUnng0935610	3.6433	2.37693	2.64042	12.7419	24.0819	18.754	2.29e-21	2.37657	up	up	9-cis-epoxycarotenoid dioxygenase NCED3, chloroplastic [Brassica napus]
BnA09g0366230	2.0744	3.31315	2.93799	24.3074	19.6199	12.9488	9.52e-18	2.37276	up	up	PREDICTED: expansin-A10 isoform X1 [Brassica rapa]
BnC07g0781720	2.06333	1.14631	1.33995	7.39313	12.2151	10.3218	1.48e-18	2.3554	up	up	9-cis-epoxycarotenoid dioxygenase NCED3, chloroplastic-like [Brassica napus]
BnA06g0265520	9.22887	6.64222	4.83163	42.1615	45.0617	36.0682	1.59e-26	2.3516	up	up	ethylene-responsive transcription factor 5-like [Brassica napus]
BnA07g0294990	4.47131	3.48418	2.98051	26.1347	22.9033	15.4759	8.07e-21	2.28256	up	up	expansin-A1 precursor [Brassica rapa]
BnA03g0138560	0.918372	1.32331	1.21842	9.35444	5.83546	5.92324	2.4e-17	2.26349	up	up	uncharacterized protein LOC111214218 [Brassica napus]
BnC07g0816250	0.931677	0.835	0.539345	3.94178	5.64407	4.65714	3.77e-17	2.26051	up	up	PREDICTED: CBL-interacting serine/threonine-protein kinase 7 [Brassica oleracea var. oleracea]
BnC03g0588620	0.698494	0.801713	0.505301	6.46642	3.10026	4.1632	1.91e-12	2.23351	up	up	uncharacterized protein LOC106439818 isoform X1 [Brassica napus]
BnA05g0207990	0.394049	0.411799	0.065591	2.53109	2.72716	2.94542	7.03e-09	2.20379	up	up	CBL-interacting serine/threonine-protein kinase 7-like [Brassica napus]
BnC01g0458790	2.05747	2.03867	1.4807	8.35612	8.72955	13.0713	3.12e-19	2.18269	up	up	U-box domain-containing protein 19-like [Brassica napus]
BnC09g0919640	0	0.134538	0.076783	1.36105	1.30036	2.14267	2.98e-07	2.159	up	up	PREDICTED: two-component response regulator-like PRR37 [Brassica oleracea var. oleracea]
BnC02g0492350	2.63491	3.43295	3.28202	18.3543	14.1334	15.1502	1.61e-23	2.15294	up	up	expansin-A1-like [Brassica napus]
BnC04g0673560	0.154851	0.024557	0.058015	1.83767	0.715486	0.929991	2.57e-07	2.13531	up	up	PREDICTED: uncharacterized protein LOC106308934 [Brassica oleracea var. oleracea]
BnA08g0303560	2.16221	2.72198	2.64481	11.5857	12.5682	11.6856	1.17e-30	2.1191	up	up	serine acetyltransferase 1, chloroplastic [Brassica napus]
BnUnng0951970	2.65745	2.88768	2.50195	12.7412	11.0537	16.7206	4.08e-20	2.11676	up	up	dehydration-responsive element-binding protein 2A [Brassica napus]
BnA03g0148430	0.385607	0.211429	0.440926	2.91035	3.17356	1.57415	4.69e-09	2.10553	up	up	probable pectate lyase 18 [Brassica napus]
BnC02g0492280	2.2599	3.18303	2.94797	17.2325	12.8692	12.4903	8.84e-19	2.10545	up	up	expansin-A1-like [Brassica napus]
BnA10g0421290	0	0.116964	0	1.39771	1.38663	1.09072	1.07e-06	2.08156	up	up	PREDICTED: transcription factor TGA4 [Brassica rapa]
Brassica_napus_newGene_15904	0.090069	0.4054	0.504859	2.23986	3.18382	5.13998	5.53e-07	2.04141	up	up	PREDICTED: RING-H2 finger protein ATL74 [Brassica rapa]
BnC05g0689440	0.083472	0.181386	0.169889	0.799515	0.963753	1.7667	1.44e-07	2.03907	up	up	uncharacterized protein LOC106401862 [Brassica napus]
BnA05g0193530	3.63623	2.86246	2.77364	19.1061	13.2211	12.2117	1.48e-17	2.03466	up	up	xyloglucan endotransglucosylase/hydrolase protein 31 [Brassica napus]
BnA10g0407440	1.20282	0.868824	1.18573	5.28825	6.61764	5.11965	4.1e-12	2.01806	up	up	uncharacterized protein LOC106371711 [Brassica napus]
BnC07g0823700	2.52162	3.73772	3.00308	14.251	15.1551	13.0775	1.08e-19	2.00432	up	up	PREDICTED: uncharacterized protein LOC106304133 [Brassica oleracea var. oleracea]
BnC01g0442760	1.51441	1.46753	0.785418	13.087	8.9458	3.61354	7.99e-08	2.00047	up	up	PREDICTED: probable pectate lyase 18 [Brassica oleracea var. oleracea]
BnUnng1015770	0.341393	0.183028	0.182588	2.33166	1.97534	1.13796	4.19e-07	1.97425	up	up	PREDICTED: probable pectate lyase 18 [Brassica oleracea var. oleracea]
BnA05g0215860	3.81804	1.48972	1.73397	9.04063	14.7585	13.4256	1.02e-09	1.95864	up	up	9-cis-epoxycarotenoid dioxygenase NCED3, chloroplastic-like [Brassica napus]
BnA06g0236190	2.59815	4.99673	4.64101	16.5133	21.2206	24.2853	1.62e-10	1.943	up	up	VQ motif-containing protein 1 [Brassica napus]
BnUnng0975980	1.68121	1.21651	0.901163	7.07938	4.91016	5.82861	1.53e-11	1.90955	up	up	PREDICTED: transcription factor MYB28-like isoform X2 [Brassica rapa]
BnC03g0600930	2.05959	1.5963	1.53154	6.4366	9.89613	8.93951	9.38e-11	1.90911	up	up	uncharacterized protein LOC106380631 [Brassica napus]
BnA07g0288530	31.2335	30.1585	17.5572	107.745	103.269	117.631	8.23e-18	1.89231	up	up	ethylene-responsive transcription factor ERF018-like [Brassica napus]
BnUnng0973010	1.24768	0.750126	1.00958	4.77247	4.17936	4.21197	2.37e-13	1.87272	up	up	probable pectate lyase 18 isoform X2 [Brassica napus]
BnA01g0028370	2.5154	2.70375	2.0007	8.25462	8.41452	14.9353	1.63e-11	1.85869	up	up	U-box domain-containing protein 19 [Brassica napus]
BnC09g0892710	1.51617	1.87644	1.72073	9.35671	9.38875	8.06278	8.55e-08	1.84373	up	up	PREDICTED: arabinogalactan peptide 16-like [Brassica rapa]
BnA06g0265940	1.78833	1.19634	2.06948	6.4689	6.76221	9.35817	2.92e-10	1.83928	up	up	transcription factor bHLH28-like [Brassica napus]
BnC01g0446960	4.36426	2.1115	2.23396	15.4927	15.8406	9.27897	3.94e-09	1.83751	up	up	expansin-B3 [Brassica napus]
Brassica_napus_newGene_16889	5.08024	4.79286	8.85953	15.2293	56.8302	33.4994	7.85e-07	1.83418	up	up	BnaA04g12260D [Brassica napus]
BnA01g0016180	3.13789	2.2361	0.873684	18.8818	14.2606	5.67787	3.33e-06	1.82977	up	up	PREDICTED: probable pectate lyase 18 [Brassica oleracea var. oleracea]
BnC04g0635440	21.3721	20.0425	12.0636	79.2392	58.9838	78.2807	1.91e-14	1.8288	up	up	PREDICTED: ethylene-responsive transcription factor ERF018-like [Brassica oleracea var. oleracea]
BnC07g0800060	6.74045	7.25912	4.58106	21.4177	32.0653	21.2787	9.99e-15	1.81537	up	up	ethylene-responsive transcription factor 5 [Brassica napus]
BnA05g0189820	0.923838	0.44772	0.518965	3.28075	4.28392	2.17965	2.32e-07	1.81507	up	up	F-box/kelch-repeat protein At2g44130-like [Brassica napus]
BnC04g0641970	0.589175	0.900745	0.493578	4.75583	2.28557	3.29891	5.68e-07	1.80338	up	up	uncharacterized protein LOC106394403 [Brassica napus]
BnC07g0793940	0.716858	0.992208	0.595516	3.45176	3.39601	3.66451	7.23e-09	1.79476	up	up	expansin-A11-like [Brassica napus]
BnUnng0962870	6.16096	7.61361	5.35818	31.1165	22.1854	26.3675	4.69e-11	1.78512	up	up	PREDICTED: uncharacterized protein LOC103867467 [Brassica rapa]
BnA01g0036540	2.59166	1.95258	1.76525	6.8226	11.0625	9.78989	2.83e-09	1.78057	up	up	uncharacterized protein LOC106380631 [Brassica napus]
BnC09g0906220	3.39957	2.12197	2.92112	12.792	11.3217	9.19516	1.26e-13	1.78022	up	up	PREDICTED: ethylene-responsive transcription factor 5-like [Brassica oleracea var. oleracea]
BnA03g0145900	0.691776	2.74377	1.59096	7.82473	9.26252	17.8881	2.21e-05	1.76695	up	up	BnaA03g58560D [Brassica napus]
BnA01g0020710	3.12206	1.69945	0.588726	12.4547	10.5678	7.72361	7.42e-06	1.76311	up	up	expansin-B3-like isoform X1 [Brassica napus]
BnUnng0960900	7.61661	7.84858	6.39256	25.5316	22.3448	29.8889	1.49e-21	1.73271	up	up	uncharacterized acetyltransferase At3g50280-like [Brassica napus]
Brassica_napus_newGene_1252	0.931734	0.381393	0.107653	23.9097	6.36253	21.5816	7.09e-05	1.73203	up	up	PREDICTED: 40S ribosomal protein S13-2 [Brassica rapa]
BnC08g0877540	0.097449	0.106758	0.090703	0.519374	0.680443	0.5576	1.74e-05	1.72616	up	up	PREDICTED: protein NRT1/ PTR FAMILY 2.9-like [Brassica oleracea var. oleracea]
BnC05g0717420	0.423936	0.547573	0.442929	1.63064	2.41447	2.44151	3.02e-07	1.72239	up	up	protein SRG1 [Brassica napus]
BnC04g0633070	2.31256	2.26172	3.10378	8.05043	8.57612	16.0541	1.21e-07	1.71359	up	up	EID1-like F-box protein 3 [Brassica napus]
BnA03g0091720	2.42116	8.0822	4.91031	15.5141	28.0162	31.7811	3.86e-06	1.71344	up	up	transcription factor bHLH101 [Brassica napus]
BnC06g0764630	0.306933	0.439969	0.293985	0.905368	2.39333	1.63945	1.89e-06	1.71005	up	up	PREDICTED: uncharacterized protein LOC106300922 isoform X1 [Brassica oleracea var. oleracea]
BnA06g0263490	0.668777	0.374844	0.646832	2.88148	2.05024	2.55175	5.5e-07	1.70053	up	up	purple acid phosphatase 17 [Brassica napus]
BnC07g0836390	0.204293	0.345182	0.165718	2.71789	1.75805	0.633586	7.14e-05	1.69861	up	up	BnaC05g12520D [Brassica napus]
BnA03g0137110	0.961126	1.34427	1.23793	5.3482	4.58495	3.47093	1.65e-10	1.68471	up	up	PREDICTED: cytochrome P450 82G1 [Brassica rapa]
BnUnng0943610	2.5607	1.93176	2.04781	7.65475	7.60856	7.53664	7.7e-18	1.68336	up	up	PREDICTED: U-box domain-containing protein 29 [Brassica oleracea var. oleracea]
BnA09g0389780	9.58733	13.3313	13.696	37.8254	40.9269	51.3834	1.76e-14	1.68323	up	up	thioredoxin-like 1-1, chloroplastic [Brassica napus]
BnUnng1019130	3.38001	3.00651	2.78648	8.56431	12.6566	11.3468	1.36e-14	1.67966	up	up	E3 ubiquitin protein ligase RIE1-like [Brassica napus]
BnA01g0020970	1.44474	2.38837	1.77484	6.01135	7.87895	6.47659	1.71e-12	1.67871	up	up	PREDICTED: L-type lectin-domain containing receptor kinase IV.1-like [Brassica rapa]
BnA10g0404980	3.82768	2.76831	3.50062	12.5768	11.3039	10.6274	3.82e-19	1.67055	up	up	U-box domain-containing protein 29-like [Brassica napus]
BnA01g0011070	0.884232	1.64139	1.34414	3.96095	5.74289	5.08816	6.88e-09	1.66139	up	up	heat stress transcription factor A-4a-like [Brassica napus]
BnA05g0192400	2.37357	2.05846	2.35443	9.60619	11.7979	5.44924	4.15e-08	1.66005	up	up	expansin-A4-like isoform X1 [Brassica napus]
BnA07g0280100	0.455063	0.403301	0.201586	2.50887	1.55715	1.64085	3.4e-05	1.65945	up	up	cysteine-rich repeat secretory protein 18 [Brassica napus]
BnA01g0013180	0.981525	0.991132	1.6634	5.97725	4.99291	6.26063	7.86e-06	1.65723	up	up	PREDICTED: pentatricopeptide repeat-containing protein At4g21065-like [Raphanus sativus]
BnC09g0897910	1.53241	1.34387	1.22928	6.79744	4.48113	4.19596	1.06e-08	1.64098	up	up	PREDICTED: transcription factor HBI1-like [Brassica oleracea var. oleracea]
BnA03g0120400	0.375436	0.22054	0.287518	1.11987	1.16865	1.10829	3.51e-08	1.63911	up	up	ETO1-like protein 1 [Brassica napus]
BnA02g0089960	0.580184	0.522097	0.535286	1.97657	2.08104	1.74259	1.37e-11	1.63538	up	up	uncharacterized protein BNAA02G34690D [Brassica napus]
BnC04g0626770	4.33772	2.89649	2.91967	12.2899	14.4632	9.42119	6.36e-11	1.63507	up	up	PREDICTED: expansin-A4-like [Brassica oleracea var. oleracea]
BnC04g0655500	11.6924	17.6098	11.6268	53.0158	50.8387	37.3289	4.84e-13	1.6311	up	up	PREDICTED: expansin-A10 isoform X1 [Brassica rapa]
BnA07g0274300	0.907226	1.30066	1.18428	3.63386	3.50795	5.00811	8.73e-10	1.6255	up	up	U-box domain-containing protein 18 [Brassica napus]
BnC05g0702780	10.2236	10.868	9.78571	41.6856	28.1359	32.2443	2.54e-17	1.62254	up	up	PREDICTED: protein REVEILLE 7 isoform X1 [Brassica oleracea var. oleracea]
BnA01g0039900	1.17186	0.962476	0.867334	3.36696	3.1606	3.57505	4.2e-14	1.61668	up	up	telomere repeat-binding protein 3-like isoform X2 [Brassica napus]
BnA06g0226850	1.24404	1.08359	1.72634	6.29867	6.5475	5.64444	1.38e-05	1.61002	up	up	PREDICTED: uncharacterized protein LOC103871475 [Brassica rapa]
BnC08g0847720	4.2343	6.46124	6.56426	16.7269	22.1797	19.5706	1.28e-12	1.60634	up	up	root phototropism protein 3 [Brassica napus]
BnA02g0045140	0.526529	0.74195	1.01524	2.04691	4.95067	3.51869	3.91e-05	1.59021	up	up	PREDICTED: NAC domain-containing protein 92-like [Brassica rapa]
BnA07g0284450	1.48216	1.41624	0.710927	6.17924	5.9971	3.76341	1.87e-05	1.59013	up	up	BnaC06g15870D [Brassica napus]
Brassica_napus_newGene_8151	0.237561	0.512281	0.556495	1.67408	1.94974	1.71704	4.13e-06	1.58947	up	up	PREDICTED: protein NRT1/ PTR FAMILY 2.3-like [Brassica rapa]
BnC02g0510540	1.33694	1.59599	1.4336	5.1593	4.7706	4.44335	9.93e-14	1.58822	up	up	F-box protein At2g16365-like [Brassica napus]
BnA09g0361280	0.339752	0.385803	0.448066	1.65134	1.14394	2.02212	7.99e-06	1.58252	up	up	cytochrome P450 76C1-like [Brassica napus]
BnC04g0670680	30.0956	41.0688	24.3832	103.882	118.798	92.2952	6.45e-12	1.57025	up	up	PREDICTED: uncharacterized protein LOC106337733 [Brassica oleracea var. oleracea]
BnC09g0934310	9.24328	10.9546	6.88564	28.8682	30.3025	27.4278	1.02e-15	1.56964	up	up	zinc finger protein ZAT6-like [Brassica napus]
BnA07g0279280	3.43898	3.20003	3.26417	10.1036	10.7209	10.7092	2.56e-17	1.56893	up	up	expansin-A11-like [Brassica napus]
BnC05g0694350	4.78504	9.55793	5.75634	26.4848	19.9247	26.2047	3.7e-07	1.56181	up	up	PREDICTED: uncharacterized protein LOC106293278 [Brassica oleracea var. oleracea]
BnA04g0185430	1.90978	5.03681	3.55106	13.7179	16.2192	10.2669	3.58e-06	1.55981	up	up	homeobox-leucine zipper protein ATHB-7-like [Brassica napus]
BnC01g0458240	7.71929	5.18433	6.41634	26.4573	16.8492	19.4691	2.7e-11	1.55282	up	up	PREDICTED: probable mediator of RNA polymerase II transcription subunit 37e [Brassica rapa]
BnC04g0651700	0.492487	0.787499	0.349564	2.01708	4.69219	1.91314	0.000223737	1.55057	up	up	BnaCnng64770D [Brassica napus]
BnA10g0397610	19.3004	36.7023	18.351	95.1019	84.9719	75.0195	3.09e-08	1.54868	up	up	PREDICTED: protein SENESCENCE-ASSOCIATED GENE 21, mitochondrial [Brassica rapa]
BnC08g0879440	4.51629	3.10282	3.71433	13.2638	12.0528	11.6933	4.21e-11	1.54756	up	up	E3 ubiquitin-protein ligase RHA2A isoform X2 [Brassica napus]
BnC05g0694160	0.776867	0.980949	0.869362	2.98095	2.57256	3.01542	3.43e-11	1.54525	up	up	PREDICTED: U-box domain-containing protein 18 [Brassica oleracea var. oleracea]
BnC03g0575440	4.49664	4.4995	3.54218	13.4243	15.3553	12.3079	4.37e-11	1.54412	up	up	uncharacterized protein LOC106449277 isoform X2 [Brassica napus]
BnA09g0347510	6.825	4.6136	3.41343	17.4763	16.2735	14.7137	4.9e-10	1.53832	up	up	BnaA09g12280D [Brassica napus]
BnC06g0771700	36.8516	35.6772	19.6514	102.636	92.6702	100.317	8.9e-11	1.53344	up	up	ethylene-responsive transcription factor ERF018-like [Brassica napus]
BnA03g0130300	1.3065	0.48637	0.771774	3.56642	2.9016	3.23367	8.83e-06	1.5309	up	up	coleoptile phototropism protein 1-like [Brassica napus]
BnA03g0152010	2.64267	1.1358	1.19057	6.8393	6.31502	5.49146	6.54e-06	1.52941	up	up	expansin-B3-like precursor [Brassica rapa]
BnA01g0023670	0.647915	0.641238	0.568214	2.82877	1.56148	3.34423	9.44e-05	1.50827	up	up	BnaC01g22500D [Brassica napus]
BnC03g0617180	3.89436	4.73034	5.63444	13.4872	13.8543	18.1132	3.53e-09	1.50124	up	up	ethylene-responsive transcription factor 8-like [Brassica napus]
BnC08g0870460	5.72885	5.21605	3.77475	13.586	15.9725	15.6489	1.56e-12	1.49712	up	up	homeobox-leucine zipper protein ATHB-12 [Brassica napus]
BnC06g0764230	0.530434	1.26431	1.03268	5.94842	4.42369	2.03659	0.000207226	1.49708	up	up	probable pectate lyase 5 [Brassica napus]
BnA07g0281050	3.25278	1.6899	2.16695	6.50018	8.48468	9.33953	1.55e-06	1.48771	up	up	uncharacterized protein BNAA08G13780D [Brassica napus]
BnA10g0422110	12.783	13.0735	11.8524	34.7177	36.1567	38.1331	3.69e-28	1.48553	up	up	PREDICTED: zinc finger protein ZAT6 [Brassica rapa]
BnA01g0010810	0.415163	0.36934	0.293763	1.64466	1.12683	1.23787	2.92e-05	1.47475	up	up	uncharacterized protein LOC106426014 [Brassica napus]
BnC05g0691810	14.0856	17.4059	16.8871	50.8319	43.6184	46.2748	1.57e-19	1.47375	up	up	thioredoxin-like 1-1, chloroplastic [Brassica napus]
BnA07g0287440	0.672888	0.147006	0.44282	2.4073	1.83223	1.65018	0.000483903	1.47159	up	up	indole glucosinolate O-methyltransferase 4-like [Brassica napus]
Brassica_napus_newGene_15639	1.197	1.73843	1.71714	4.67079	4.65669	4.60978	1.14e-08	1.47041	up	up	BnaC01g44850D [Brassica napus]
BnA04g0182440	1.20184	0.899844	0.340423	2.68852	4.52941	3.07922	0.00024576	1.46855	up	up	expansin-A8-like [Brassica napus]
BnC01g0427260	34.1561	33.137	36.4184	82.8143	115.093	103.856	2.7e-18	1.46744	up	up	PREDICTED: uncharacterized protein LOC106313439 [Brassica oleracea var. oleracea]
BnA10g0396010	0.201923	0.258253	0.186961	0.981486	0.751053	0.775601	0.00013514	1.46345	up	up	probable folate-biopterin transporter 8, chloroplastic isoform X1 [Brassica napus]
BnA09g0366500	5.92415	3.84636	5.87628	12.9064	20.6381	15.0042	4.63e-09	1.46332	up	up	metalloendoproteinase 3-MMP [Brassica napus]
BnC04g0631010	6.56421	0.926141	0.492472	16.9378	22.746	18.8162	0.00152102	1.45533	up	up	BnaUnng00860D [Brassica napus]
BnA06g0248600	0	0.645935	0.292223	2.48531	3.90391	3.69823	0.0015318	1.455	up	up	uncharacterized protein LOC106351856 [Brassica napus]
BnA10g0402470	4.0663	3.78118	3.28719	12.6078	9.05613	11.227	6.4e-12	1.45147	up	up	protein CHLOROPLAST IMPORT APPARATUS 2-like isoform X1 [Brassica napus]
BnC03g0562790	5.56575	2.86524	2.21233	12.0701	15.8302	8.943	2.68e-05	1.44305	up	up	expansin-A4 [Brassica napus]
BnA07g0301200	0.861145	0.430365	0.430421	2.98366	2.87312	1.50156	0.000482446	1.43978	up	up	uncharacterized protein BNAA07G33540D [Brassica napus]
BnA01g0033690	0.296326	0.099297	0.268101	0.904967	1.48088	0.775709	0.00080832	1.43896	up	up	U-box domain-containing protein 29 isoform X1 [Brassica napus]
BnA03g0129870	3.3434	2.62726	2.62057	8.63896	7.40534	9.88364	2.43e-08	1.42434	up	up	PREDICTED: cytochrome P450 72A15-like [Brassica oleracea var. oleracea]
BnA09g0347530	2.84507	2.10259	0.867247	8.82691	6.99981	6.63299	0.000267054	1.42248	up	up	BnaA09g12280D [Brassica napus]
BnC06g0735410	1.98928	1.98883	2.468	6.34482	5.26054	7.47346	4.53e-09	1.42147	up	up	polygalacturonase At1g48100 [Brassica napus]
BnC09g0924040	2.92379	2.63115	1.21895	9.99245	5.94544	6.98703	3.84e-05	1.41995	up	up	BnaC09g40230D [Brassica napus]
BnA03g0099050	5.2638	6.68921	5.09518	18.0565	15.3358	16.5738	7.95e-10	1.41547	up	up	uncharacterized protein LOC106441542 [Brassica napus]
BnA07g0278630	1.71684	1.9764	2.7406	6.01903	6.52391	6.30349	2.48e-09	1.4119	up	up	PREDICTED: scarecrow-like protein 1 [Brassica rapa]
BnA03g0134970	4.29389	4.97327	5.63781	17.345	12.4875	12.9278	2.35e-10	1.40176	up	up	BnaA10g30140D [Brassica napus]
Brassica_napus_newGene_11955	0.580701	0.689847	0.861581	1.14175	3.35581	4.15774	0.000910357	1.39128	up	up	disease resistance protein RPS6-like [Capsella rubella]
BnA06g0226250	0.716548	0.811343	0.737822	2.65743	2.17928	2.42889	1.37e-05	1.38747	up	up	transcription factor MYBS1-like [Brassica napus]
BnA03g0141540	1.15237	1.40568	0.994209	4.42212	3.11824	5.47147	0.000351841	1.38398	up	up	BnaC07g32320D [Brassica napus]
BnA03g0115530	1.5754	2.50423	1.30046	4.72647	10.4717	4.05591	0.000296506	1.3819	up	up	uncharacterized protein LOC106438340 [Brassica napus]
BnA07g0287500	0.464522	0.326951	0.227629	1.33074	1.7435	1.06543	0.000794455	1.377	up	up	1-aminocyclopropane-1-carboxylate oxidase 5-like isoform X1 [Brassica napus]
BnA01g0021590	0.890429	0.936016	0.266812	3.65085	2.92692	2.20147	0.0012111	1.37204	up	up	PREDICTED: ethylene-responsive transcription factor ERF039-like [Brassica rapa]
Brassica_napus_newGene_11061	0.07931	0.263377	0.208201	0.845975	0.65078	0.788444	0.00127086	1.37197	up	up	cysteine-rich receptor-like protein kinase 10 isoform X1 [Brassica napus]
BnC08g0856670	5.6866	2.32393	1.44813	8.79969	9.47982	17.1041	0.000887295	1.3668	up	up	peroxidase 34-like isoform X1 [Brassica napus]
BnA10g0393520	7.4736	9.86654	9.78293	27.3272	23.2691	23.2789	8.83e-14	1.36583	up	up	uncharacterized protein LOC106391124 [Brassica napus]
BnUnng0946220	0.348668	0.29343	0.200268	0.9508	1.4416	0.765409	0.000659271	1.3629	up	up	organic cation/carnitine transporter 1-like [Brassica napus]
BnC09g0910240	26.229	39.9551	28.3201	95.6111	77.639	85.8901	4.65e-11	1.35773	up	up	PREDICTED: cytochrome P450 76C1-like [Brassica oleracea var. oleracea]
BnUnng1002160	38.1855	64.7641	46.9237	130.747	149.024	133.758	1.91e-10	1.35552	up	up	delta-1-pyrroline-5-carboxylate synthase A isoform X1 [Brassica napus]
BnC03g0583130	0.771683	0.225308	0.504982	1.7084	2.06479	1.73003	0.000722449	1.35377	up	up	U-box domain-containing protein 29-like [Brassica napus]
BnC06g0773700	0.63804	0.43684	0.471748	2.04423	2.12142	1.47635	0.000566687	1.35199	up	up	uncharacterized protein LOC106357353 [Brassica napus]
BnC07g0796930	0.575639	0.624308	0.416898	1.86715	1.81332	1.51129	6.05e-05	1.34421	up	up	indole glucosinolate O-methyltransferase 4 isoform X1 [Brassica napus]
BnA02g0050470	6.36383	11.2352	8.68081	26.8352	30.6015	18.5903	1.2e-06	1.34212	up	up	BnaCnng20100D [Brassica napus]
Brassica_napus_newGene_14148	1.34438	1.18353	0.653876	4.0379	2.34191	4.44123	0.00041244	1.34203	up	up	protein DETOXIFICATION 25-like [Brassica napus]
BnC07g0793180	4.68785	3.03475	2.84544	11.295	9.9125	8.90632	5.55e-07	1.33992	up	up	RING-H2 finger protein ATL80-like [Brassica napus]
BnA10g0423610	1.97636	2.15279	1.94485	5.58066	5.13196	6.37655	9.28e-08	1.33863	up	up	expansin-A9 [Brassica napus]
BnA08g0324660	2.9532	3.83527	3.06003	7.74633	9.75558	11.0816	3.31e-06	1.33772	up	up	uncharacterized protein BNAA08G17860D [Brassica napus]
BnA02g0086760	1.43423	2.24555	1.05813	4.61283	4.61348	5.05575	2.21e-05	1.33563	up	up	NADPH-dependent aldo-keto reductase, chloroplastic-like [Brassica napus]
BnC05g0690530	6.8946	10.0281	8.14352	24.747	21.8277	20.5288	6.05e-12	1.33379	up	up	uncharacterized protein LOC106400821 [Brassica napus]
BnA09g0359530	2.31773	2.23404	2.36146	6.177	7.60147	5.32295	1.43e-08	1.33278	up	up	ethylene-responsive transcription factor 5 [Brassica napus]
BnA02g0081540	0.562856	0.339325	0.378917	1.43444	1.18856	1.48031	0.000195356	1.32735	up	up	PREDICTED: cytochrome P450 85A2 [Brassica rapa]
BnA07g0279020	0.645789	1.23828	0.86259	2.20019	3.36833	2.60403	2.1e-05	1.32667	up	up	protein NLP4-like [Brassica napus]
Brassica_napus_newGene_7221	1.98619	7.84276	4.30255	12.9671	19.7784	15.5192	0.000688225	1.32562	up	up	transcription factor bHLH101-like [Brassica napus]
Brassica_napus_newGene_9719	2.6581	3.11665	2.79958	7.82985	8.15144	6.65875	2.65e-13	1.3256	up	up	PREDICTED: ABC transporter E family member 2 [Brassica oleracea var. oleracea]
BnA06g0235630	0.982217	1.4026	1.50063	3.72023	4.05925	3.6175	1.29e-05	1.32424	up	up	vitellogenin [Brassica napus]
BnA02g0058750	6.94853	6.99872	6.83936	18.1516	19.8774	17.1147	1.06e-12	1.32389	up	up	PREDICTED: uncharacterized protein LOC103851594 [Brassica rapa]
BnUnng0998660	2.4805	2.30269	2.42251	5.92896	6.35168	7.13952	8.88e-10	1.32207	up	up	short-chain dehydrogenase TIC 32, chloroplastic-like [Brassica napus]
BnA05g0187690	1.12091	1.57816	0.881099	5.44312	3.97205	2.26093	0.000384832	1.32161	up	up	WAT1-related protein At2g40900-like [Brassica napus]
BnC05g0714560	1.21168	0.926225	0.725716	3.05951	2.47416	2.83775	8.94e-06	1.32149	up	up	PREDICTED: GDSL esterase/lipase At1g28580-like [Brassica oleracea var. oleracea]
BnA08g0320900	0.75281	1.26799	0.950045	3.84804	2.38098	2.96946	0.000162303	1.31724	up	up	PREDICTED: uncharacterized protein LOC103834943 [Brassica rapa]
BnA03g0111160	19.7788	18.2784	17.7404	38.6139	62.5914	45.623	1.03e-11	1.30962	up	up	transcription factor [Brassica juncea]
BnA05g0214860	1.26896	1.13571	1.71598	3.23087	4.29685	4.27893	8.19e-06	1.30852	up	up	NAC transcription factor 56 [Brassica napus]
BnC06g0774690	1.35232	4.49817	3.28017	7.5228	13.8598	9.62596	0.000876768	1.30807	up	up	PREDICTED: NAC domain-containing protein 92-like [Brassica oleracea var. oleracea]
BnA06g0232120	0.760369	1.93183	1.15513	2.67397	7.42277	4.18154	0.00187714	1.30768	up	up	uncharacterized protein LOC106374532 [Brassica napus]
Brassica_napus_newGene_6969	2.42977	5.95437	4.73172	10.679	13.8096	16.443	1.77e-05	1.30749	up	up	probable pectate lyase 22 [Brassica napus]
Brassica_napus_newGene_3702	0.332775	0.401778	0.404489	2.84551	0.883831	1.10497	0.00361293	1.30667	up	up	BnaCnng12240D [Brassica napus]
BnC04g0629950	7.04389	4.26687	8.74937	19.8381	16.7471	19.0539	1.34e-06	1.30661	up	up	PREDICTED: beta-amylase 3, chloroplastic-like [Brassica oleracea var. oleracea]
BnA07g0299060	65.8786	53.1632	28.344	139.316	128.104	140.2	2.14e-06	1.30514	up	up	ethylene-responsive transcription factor ERF018 [Brassica napus]
BnA09g0373800	15.2136	14.1445	21.6872	44.3402	63.8392	34.9593	1.94e-06	1.30382	up	up	sigma factor binding protein 1, chloroplastic [Brassica napus]
BnA10g0404770	0.694018	0.770128	1.27651	3.18054	2.56063	2.90858	0.000375025	1.30218	up	up	uncharacterized protein LOC106406549 [Brassica napus]
BnA02g0060380	10.4084	12.8425	14.1832	32.745	25.9053	44.5243	1.49e-06	1.30124	up	up	PREDICTED: uncharacterized protein LOC103851817 [Brassica rapa]
BnA01g0008720	1.24443	2.63169	2.16152	8.61958	4.47095	5.53437	0.000262728	1.30022	up	up	venom phosphodiesterase 2-like [Brassica napus]
BnC02g0501020	0.643727	0.661254	2.28617	4.35168	5.71868	7.04128	0.00487624	1.29727	up	up	PREDICTED: MYB-like transcription factor ETC3 isoform X1 [Brassica rapa]
BnC01g0443650	0.684184	0.516205	1.24704	2.00186	3.87736	2.76666	0.00145285	1.29703	up	up	NAC domain-containing protein 92 isoform X1 [Brassica napus]
BnC01g0434810	16.7288	10.7882	8.31799	37.583	31.4624	28.7317	8.73e-07	1.29667	up	up	ethylene-responsive transcription factor 6-like [Brassica napus]
BnC08g0865380	0.392715	0.390291	0.259723	1.1694	1.05626	1.149	0.00056328	1.29431	up	up	WEB family protein At3g56270 [Brassica napus]
BnUnng1005490	6.96456	7.02968	7.12311	17.9566	19.3791	16.085	1.08e-19	1.2914	up	up	LOW QUALITY PROTEIN: E3 ubiquitin-protein ligase ATL31 [Brassica napus]
BnA05g0192100	2.9496	3.20223	2.39021	6.82729	7.3922	7.97443	4.81e-11	1.29112	up	up	uncharacterized acetyltransferase At3g50280-like, partial [Brassica napus]
BnC05g0702510	0.590825	1.20516	1.46145	2.83726	3.54396	3.40502	0.000167011	1.29013	up	up	BnaC05g13910D [Brassica napus]
BnA02g0073480	7.89252	8.61351	7.78801	25.7592	20.8149	16.8762	3.93e-10	1.28983	up	up	homeobox-leucine zipper protein HAT22-like [Brassica napus]
BnA01g0023570	0.44851	0.447733	0.875041	1.68333	1.71016	2.26271	0.000716616	1.28965	up	up	BAHD acyltransferase At5g47980 [Brassica napus]
BnA06g0267730	1.02992	1.64589	0.87062	3.94364	2.65727	4.18267	0.000242507	1.28825	up	up	uncharacterized protein LOC106349532 [Brassica napus]
BnC07g0786550	0.870861	0.888168	1.15511	3.46826	3.29116	2.74141	0.000905404	1.28648	up	up	E3 ubiquitin-protein ligase AIP2-like [Brassica napus]
BnC09g0903160	0.396298	0.311742	0.439125	1.37571	1.3224	1.07892	0.000927561	1.28642	up	up	cytosolic sulfotransferase 11-like [Brassica napus]
BnA05g0192260	30.4221	43.3334	31.5723	80.46	106.831	85.0879	3.23e-11	1.28578	up	up	delta-1-pyrroline-5-carboxylate synthase A-like isoform X1 [Brassica napus]
BnA01g0014240	0.687998	0.419946	0.531104	0.880221	2.70563	2.3997	0.00231276	1.28542	up	up	BnaA02g11740D [Brassica napus]
BnC09g0897320	0.298068	0.396451	0.481656	1.34606	0.987724	1.15805	0.000154065	1.2847	up	up	receptor protein kinase-like protein At4g34220 [Brassica napus]
BnA06g0239630	5.38038	4.73182	4.77959	10.7231	14.653	12.7643	1.63e-11	1.27693	up	up	probable WRKY transcription factor 41 [Brassica napus]
BnA06g0241330	0.720299	0.989968	1.01416	2.01306	2.75527	2.62509	2.16e-06	1.2763	up	up	probable receptor-like protein kinase At3g17420 [Brassica napus]
BnC03g0545910	4.48717	8.0503	6.56604	17.9658	16.4236	17.2157	1.36e-06	1.27548	up	up	PREDICTED: uncharacterized protein LOC106331901 [Brassica oleracea var. oleracea]
BnUnng0943840	1.68872	3.8161	1.81812	8.95895	7.74922	7.57236	0.00139627	1.26924	up	up	uncharacterized protein LOC106425203 [Brassica napus]
BnC08g0838950	1.3716	3.64608	3.49974	9.23899	10.6896	6.57744	0.00062816	1.26914	up	up	PREDICTED: transmembrane protein 45A [Brassica oleracea var. oleracea]
BnA02g0083360	1.45099	0.485569	1.49248	3.92162	3.52946	3.54468	0.00120215	1.26655	up	up	PREDICTED: uncharacterized protein LOC103841140 [Brassica rapa]
BnC04g0622570	3.16033	1.11697	0.896555	6.40789	7.15627	4.26695	0.00258077	1.26643	up	up	PREDICTED: 3-isopropylmalate dehydratase small subunit 1 [Brassica oleracea var. oleracea]
BnA03g0107690	0.564203	0.798366	0.54116	1.47229	2.10504	1.95147	0.000109367	1.26589	up	up	indoleacetaldoxime dehydratase-like [Brassica napus]
BnUnng0956770	16.3956	9.43989	8.24985	32.0554	33.559	24.9457	1.6e-06	1.26363	up	up	endoglucanase 6 isoform X2 [Brassica napus]
Brassica_napus_newGene_2849	1.36892	1.25954	1.73636	3.27712	4.04461	4.42858	8.94e-06	1.2621	up	up	PREDICTED: homeobox protein knotted-1-like 4 isoform X1 [Brassica oleracea var. oleracea]
BnA02g0052800	5.58992	8.64604	9.83709	18.8997	28.2596	18.7472	1.18e-05	1.26063	up	up	PREDICTED: basic leucine zipper 43-like [Brassica rapa]
BnA03g0113440	4.32184	5.80161	4.47084	9.86684	14.3632	15.3808	1.07e-05	1.26043	up	up	PREDICTED: protein COLD-REGULATED 15B, chloroplastic-like [Brassica rapa]
BnC02g0507600	12.9978	15.1296	13.6135	45.0013	26.9016	37.4822	4.5e-07	1.25989	up	up	BnaC02g20410D [Brassica napus]
BnA05g0195470	4.9653	3.12102	2.5181	10.0646	12.0329	7.33553	3.9e-05	1.25913	up	up	expansin-A3 [Brassica napus]
BnC01g0458300	0.796674	0.615407	0.450136	1.70902	1.79718	2.0524	0.000345519	1.25705	up	up	two-pore potassium channel 1-like [Brassica napus]
BnC05g0687830	0.102214	0.356889	0.352661	0.868919	1.00181	1.17708	0.00434603	1.25688	up	up	probable folate-biopterin transporter 8, chloroplastic isoform X1 [Brassica napus]
BnA06g0237270	2.62764	1.93805	2.27074	8.24917	5.05016	5.26971	1.98e-05	1.25577	up	up	protein REVEILLE 7-like [Brassica napus]
BnC04g0638100	1.37131	1.92781	1.94697	4.64241	5.22002	3.86943	2.9e-07	1.25379	up	up	beta-amylase 6 [Brassica napus]
BnA10g0412070	3.52872	2.70149	2.09405	6.98106	6.52809	8.39602	1.74e-06	1.25294	up	up	glutamine synthetase cytosolic isozyme 1-4 [Brassica napus]
BnA02g0051720	3.21395	5.06853	3.49271	9.83984	10.2426	10.0966	2.04e-08	1.25265	up	up	telomere repeat-binding protein 4-like [Brassica napus]
BnA01g0002450	6.55208	6.06487	3.80972	12.1631	17.6565	14.7904	1.63e-05	1.24925	up	up	PREDICTED: uncharacterized protein LOC106313439 [Brassica oleracea var. oleracea]
BnC06g0739930	0.295029	0.224623	0.419493	1.05862	0.914947	1.0591	0.00195854	1.24764	up	up	PREDICTED: phospholipase A1-Igamma3, chloroplastic [Brassica oleracea var. oleracea]
BnA05g0208610	0.353975	0.294193	0.768081	1.77411	1.51649	1.66498	0.00348584	1.24714	up	up	septum-promoting GTP-binding protein 1-like [Brassica napus]
Brassica_napus_newGene_1886	0.767192	1.21251	0.766992	2.70371	2.93323	2.20847	0.000164419	1.24701	up	up	PREDICTED: beta-amylase 3, chloroplastic-like [Brassica rapa]
BnC07g0828460	0.482876	1.16697	1.04622	4.3056	2.02567	3.176	0.00404243	1.24636	up	up	uncharacterized protein LOC106364217 [Brassica napus]
BnC08g0870440	1.5016	1.14128	0.770281	2.45663	3.36947	3.62269	8.29e-05	1.24368	up	up	cytochrome P450 78A9-like [Brassica napus]
BnA02g0059680	1.07488	1.50567	2.00157	4.32047	8.8145	3.20201	0.00395492	1.24132	up	up	PREDICTED: protein GLUTAMINE DUMPER 3-like [Brassica rapa]
BnA08g0311530	13.5149	11.7463	12.9155	35.5508	30.0988	29.5865	1.32e-10	1.24092	up	up	probable mediator of RNA polymerase II transcription subunit 37e [Brassica napus]
BnC07g0812130	2.22521	3.01321	3.15232	5.57228	8.57449	7.48546	2.42e-07	1.24083	up	up	receptor-like protein kinase 5 [Brassica napus]
BnA10g0408440	5.59959	4.96457	4.48933	13.871	10.6082	13.4518	6.46e-09	1.23908	up	up	protein sym-1-like [Brassica napus]
BnC04g0630510	1.70504	1.47169	1.33106	4.3557	3.3304	4.24763	1.41e-05	1.23712	up	up	PREDICTED: probable xyloglucan endotransglucosylase/hydrolase protein 32 [Brassica oleracea var. oleracea]
BnC03g0561760	43.4574	40.5697	41.412	84.089	122.238	100.377	7.76e-15	1.23584	up	up	probable WRKY transcription factor 33 [Brassica napus]
BnC06g0764510	3.95469	7.39795	8.49668	15.9159	21.7734	19.8778	0.000418934	1.23532	up	up	PREDICTED: uncharacterized protein LOC106300285 [Brassica oleracea var. oleracea]
BnC04g0651840	25.7397	25.805	24.7441	57.4573	63.0168	62.3702	2.08e-27	1.23469	up	up	PREDICTED: calmodulin-binding protein 25-like [Brassica oleracea var. oleracea]
BnC04g0646790	1.95214	2.64268	2.31847	6.93576	5.81398	5.29946	2.54e-06	1.23263	up	up	uncharacterized protein LOC106376607 [Brassica napus]
BnC09g0913050	1.05201	1.48517	1.0157	3.58865	2.96836	2.68973	2.59e-06	1.23152	up	up	golgin subfamily A member 6-like protein 22 [Brassica napus]
BnA09g0353940	6.79862	8.88149	9.4758	23.9127	19.1143	19.745	2.67e-09	1.23022	up	up	PREDICTED: cyclic dof factor 3 [Brassica rapa]
BnA06g0261510	10.8348	10.4264	9.66186	19.9531	34.0211	24.0229	2.36e-08	1.22875	up	up	ribonucleoside-diphosphate reductase small chain C-like [Brassica napus]
BnC09g0933720	2.51074	2.25637	2.51087	6.29507	6.15392	6.10611	1.7e-07	1.22858	up	up	uncharacterized protein BNAC09G48790D [Brassica napus]
BnA06g0260340	0.483219	0.406282	0.66393	1.78788	1.12974	1.9432	0.0022666	1.22754	up	up	DNA-(apurinic or apyrimidinic site) lyase-like [Brassica napus]
BnC04g0629800	10.9683	11.2571	14.651	26.8388	23.6667	52.8475	0.000380014	1.22671	up	up	PREDICTED: lysine-rich arabinogalactan protein 19 [Brassica oleracea var. oleracea]
BnA08g0331850	67.881	71.6554	63.4875	191.425	140.761	161.282	4.05e-13	1.22656	up	up	14 kDa proline-rich protein DC2.15 [Brassica napus]
BnA03g0136970	0.74305	0.396015	0.298689	1.95766	1.66413	1.63337	0.00503855	1.22655	up	up	cyclin-dependent kinase inhibitor 5 [Brassica napus]
BnA10g0400250	2.37059	4.37609	4.3059	10.0925	9.42889	9.66383	2.07e-05	1.22639	up	up	putative zinc finger protein CONSTANS-LIKE 11 isoform X1 [Brassica napus]
BnC08g0857130	1.95956	2.14757	1.46126	4.80137	4.92816	4.61372	1.2e-06	1.22634	up	up	PREDICTED: transcription factor DIVARICATA-like [Brassica oleracea var. oleracea]
BnA01g0023030	1.52195	1.72865	1.88082	5.04311	3.55726	4.26201	3.94e-08	1.22519	up	up	translocase of chloroplast 159, chloroplastic-like [Brassica napus]
BnA05g0186270	0.353845	1.42032	0.685534	3.40453	3.48948	3.14429	0.00832191	1.22359	up	up	transcription factor UPBEAT1-like [Brassica napus]
BnA01g0016370	0.932283	0.955381	0.426728	3.23462	2.70629	1.85295	0.00446224	1.21964	up	up	protein TAPETUM DETERMINANT 1-like isoform X2 [Brassica napus]
BnA08g0329640	1.97254	3.69088	2.6489	5.81688	8.73178	7.80912	7.65e-05	1.21832	up	up	uncharacterized protein BNAA08G22930D [Brassica napus]
BnA05g0191650	5.69637	5.98907	7.00624	12.6053	19.1835	14.6238	4.87e-09	1.21781	up	up	zinc finger CCCH domain-containing protein 29-like [Brassica napus]
BnA01g0017950	1.63723	1.29295	0.947184	3.50102	3.08059	4.07614	0.000232387	1.21524	up	up	BnaA09g05370D [Brassica napus]
BnA06g0260970	2.13985	2.9248	1.85583	5.90985	6.20038	6.78967	0.000169067	1.21517	up	up	LOB domain-containing protein 25 [Brassica napus]
BnA02g0062130	13.8314	10.928	10.9715	32.6184	27.9012	26.9159	3.64e-10	1.21505	up	up	PREDICTED: uncharacterized protein At1g15400 [Brassica rapa]
BnA06g0245450	4.61512	7.34356	6.83609	16.2457	14.3309	16.268	6.05e-08	1.21496	up	up	alpha-glucan phosphorylase 2, cytosolic-like isoform X1 [Brassica napus]
BnC04g0662290	1.69124	2.33203	1.61925	5.03504	5.07433	4.65211	1.24e-05	1.21434	up	up	uncharacterized protein BNAC04G33410D [Brassica napus]
BnUnng0952140	5.69273	11.9447	5.61352	16.502	28.2345	20.2341	0.000393644	1.21411	up	up	uncharacterized protein BNAC09G50070D [Brassica napus]
BnA02g0076110	3.48864	4.1512	4.68086	9.84773	12.9164	8.66323	1.71e-06	1.211	up	up	protein HAIKU1 [Brassica napus]
BnUnng0961730	1.01598	1.17222	0.726762	3.68964	2.08232	2.46653	0.000665164	1.20765	up	up	receptor-like protein kinase HSL1 [Brassica napus]
Brassica_napus_newGene_12101	0.318617	0.316932	0.173906	0.793533	0.703804	1.0484	0.00267382	1.20753	up	up	LOW QUALITY PROTEIN: polygalacturonase At1g48100 [Brassica napus]
BnC07g0820940	6.91197	5.93066	7.06398	13.0063	21.5209	15.0427	1.1e-07	1.20672	up	up	heat stress transcription factor A-4a-like [Brassica napus]
BnC02g0479560	55.6073	66.5609	53.7281	137.893	126.92	155.932	6.37e-13	1.20597	up	up	uncharacterized protein LOC106385083 isoform X1 [Brassica napus]
BnC05g0688590	1.67197	1.49063	1.79779	3.72313	5.24127	4.36242	0.000103909	1.20371	up	up	photosystem II D1 precursor processing protein PSB27-H2, chloroplastic-like isoform X1 [Brassica napus]
Brassica_napus_newGene_4830	0.707597	0.860306	0.843835	2.00066	1.83238	2.86494	0.000456024	1.20261	up	up	PREDICTED: protein REVEILLE 3 [Brassica rapa]
BnA10g0417850	10.3157	12.2527	9.38304	22.7323	30.1659	24.5113	2.27e-10	1.20133	up	up	uncharacterized protein LOC106419168 [Brassica napus]
BnA05g0185980	1.2619	3.38191	1.31657	4.89828	6.00426	7.87391	0.00381666	1.19926	up	up	PREDICTED: 21 kDa protein [Brassica rapa]
BnC04g0620880	2.33736	1.45633	1.3178	5.66409	4.91556	3.24811	0.000254893	1.19848	up	up	WAT1-related protein At2g40900 [Brassica napus]
BnC04g0660060	2.6345	2.0975	2.82424	6.00444	6.16518	6.45941	1.17e-07	1.19843	up	up	ankyrin repeat domain-containing protein EMB506, chloroplastic-like [Brassica napus]
BnA01g0015180	23.6631	15.5901	18.2259	35.8443	57.5119	48.5804	2.56e-07	1.19728	up	up	PREDICTED: probable WRKY transcription factor 53 [Brassica rapa]
BnA01g0010840	0.64309	0.477103	0.30939	1.78562	1.22862	1.18206	0.00204644	1.19689	up	up	uncharacterized protein LOC106404892 [Brassica napus]
BnC03g0542490	0.450236	0.78132	0.412551	1.41494	1.89181	1.411	0.00135024	1.19405	up	up	ankyrin repeat-containing protein BDA1-like [Brassica napus]
BnC03g0574960	4.80095	6.68795	5.17724	11.5191	14.2112	14.7795	1.73e-08	1.19345	up	up	UDP-glycosyltransferase 72B1-like [Brassica napus]
BnA03g0117470	0.344483	1.00717	0.603591	2.03151	1.97328	2.71236	0.00708011	1.19309	up	up	uncharacterized protein LOC106443724 [Brassica napus]
BnC04g0631020	19.1102	5.63153	1.81105	62.9518	80.4037	56.4163	0.012685	1.19258	normal	up	BnaC09g29270D [Brassica napus]
BnA06g0239490	6.7507	13.764	5.35661	25.732	19.1655	25.2247	0.000521652	1.18981	up	up	PREDICTED: probable cysteine protease RDL4 [Brassica rapa]
BnC04g0654400	7.53607	8.07288	5.89234	14.7343	16.4538	21.4994	4.15e-07	1.18767	up	up	PREDICTED: uncharacterized protein LOC106341896 [Brassica oleracea var. oleracea]
BnC02g0505970	1.37013	1.26495	1.7817	2.99691	5.04942	3.56198	0.000126252	1.18748	up	up	PREDICTED: metalloendoproteinase 3-MMP [Brassica oleracea var. oleracea]
BnUnng0992430	1.21307	0.864936	0.706602	3.99227	2.28774	1.77182	0.00200165	1.18737	up	up	PREDICTED: uncharacterized protein LOC106326401 [Brassica oleracea var. oleracea]
BnA02g0064530	5.25992	5.14821	3.42315	8.66389	13.4949	12.6899	1.27e-05	1.18547	up	up	ethylene-responsive transcription factor 6 [Brassica napus]
BnA08g0319000	1.82695	1.5923	1.26781	3.4307	3.84347	4.41679	3.1e-06	1.18385	up	up	uncharacterized protein LOC106424190 [Brassica napus]
BnC03g0607520	27.9476	70.5545	34.2019	121.957	109.402	123.189	0.000395613	1.18314	up	up	PREDICTED: root meristem growth factor 9-like [Brassica oleracea var. oleracea]
BnC01g0426060	6.03996	5.84807	6.84908	15.1779	14.2479	14.9294	1.27e-11	1.18293	up	up	PREDICTED: homeobox-leucine zipper protein HAT22-like [Brassica oleracea var. oleracea]
BnA02g0061490	2.4391	1.79468	1.29297	6.59133	4.37226	4.80057	0.0016599	1.1822	up	up	PREDICTED: B-box zinc finger protein 23-like [Brassica oleracea var. oleracea]
Brassica_napus_newGene_16709	21.0973	21.6907	18.1416	60.8755	61.0282	31.2944	1.05e-05	1.18142	up	up	PREDICTED: 60S acidic ribosomal protein P1-2 [Brassica oleracea var. oleracea]
BnC02g0502110	7.93824	7.13807	6.08819	19.2301	15.7806	15.1072	8.19e-11	1.181	up	up	CBL-interacting serine/threonine-protein kinase 7 [Brassica napus]
BnA08g0323960	1.37099	1.25684	1.26955	2.79622	4.11445	3.11806	5.51e-05	1.17908	up	up	E3 ubiquitin-protein ligase RHF1A-like [Brassica napus]
BnA09g0377760	0.900902	1.25327	1.05708	2.01488	2.68532	3.94966	0.000626459	1.17866	up	up	cytochrome P450 78A9-like [Brassica napus]
BnUnng0934750	10.4443	2.60921	3.66716	17.1547	17.1989	16.0416	0.00434781	1.17798	up	up	PREDICTED: phosphoethanolamine N-methyltransferase 3 [Brassica rapa]
BnA08g0305300	12.1121	13.5253	10.8745	24.4657	31.4291	32.9945	4.97e-07	1.17664	up	up	uncharacterized protein BNAC03G69280D [Brassica napus]
BnA07g0291520	2.97966	1.11545	1.6435	6.8327	5.32223	3.99008	0.00163605	1.17648	up	up	probable pectate lyase 5 [Brassica napus]
BnA03g0155950	2.30095	2.06857	2.16688	9.65958	3.74894	4.76945	0.00155761	1.17525	up	up	BnaA03g53020D [Brassica napus]
BnA01g0008730	0.694326	0.78345	0.694116	3.08217	1.4158	1.72258	0.00235627	1.17297	up	up	venom phosphodiesterase 2-like [Brassica napus]
BnC03g0551550	4.83298	4.87837	7.05962	18.0856	11.5212	12.1794	1.85e-05	1.17096	up	up	PREDICTED: UDP-glycosyltransferase 79B6 [Brassica oleracea var. oleracea]
BnA03g0101860	0.124388	0.171834	0.236589	0.407641	0.527694	0.700614	0.00518423	1.16851	up	up	probable LRR receptor-like serine/threonine-protein kinase At3g47570 isoform X1 [Brassica napus]
BnUnng0987870	2.0216	1.9488	1.91594	4.10855	4.85046	5.03996	2.27e-08	1.16506	up	up	probable WRKY transcription factor 3 [Brassica napus]
BnC08g0865370	0.018542	0.377707	0.480905	1.78981	1.21213	1.41546	0.016645	1.16423	normal	up	WEB family protein At3g56270-like [Brassica napus]
BnA02g0046990	0.434194	0.642158	0.615072	1.512	1.40088	1.30372	5.87e-05	1.15807	up	up	WD repeat-containing protein 44-like [Brassica napus]
BnA05g0193070	4.83418	7.12245	8.06592	17.4575	15.397	15.9308	8.63e-06	1.15548	up	up	PREDICTED: protein LURP-one-related 8 [Brassica rapa]
BnA09g0382510	8.23352	6.35065	6.00804	15.9476	14.3343	18.6597	3.86e-07	1.15532	up	up	BnaA09g44290D [Brassica napus]
BnC07g0793660	1.10295	1.6682	0.907923	3.05873	3.3569	2.73898	4.05e-05	1.15376	up	up	protein NLP4-like [Brassica napus]
BnA07g0279810	1.86618	1.83524	1.1131	5.54617	3.16672	4.78369	0.00271576	1.15178	up	up	PREDICTED: uncharacterized protein LOC106304241 [Brassica oleracea var. oleracea]
BnA10g0423890	2.34819	4.45162	3.88451	8.26624	8.85877	9.20051	3e-05	1.15117	up	up	BnaA10g27560D [Brassica napus]
BnA02g0055920	6.69559	10.246	5.85469	12.8736	20.0939	26.3874	0.000709291	1.14859	up	up	uncharacterized protein BNAA02G05080D [Brassica napus]
BnA08g0311510	26.4199	21.2194	17.4509	54.9944	51.986	43.8926	1.03e-09	1.14823	up	up	probable mediator of RNA polymerase II transcription subunit 37e [Brassica napus]
BnA08g0329440	0.340633	0.577453	0.249861	1.49177	1.32221	0.882387	0.00866372	1.145	up	up	uncharacterized protein LOC106347576 [Brassica napus]
BnA03g0111460	2.6363	2.47899	3.98456	5.14827	8.77911	10.4553	0.0016289	1.145	up	up	uncharacterized protein BNAA03G18100D [Brassica napus]
BnUnng0958990	1.19779	2.0663	0.732675	2.9938	4.11731	4.06117	0.00323135	1.14451	up	up	PREDICTED: purple acid phosphatase 17 [Brassica oleracea var. oleracea]
BnC08g0845940	2.75978	2.50123	1.29714	6.85487	6.67553	4.51929	0.00229618	1.14174	up	up	PREDICTED: uncharacterized protein LOC106310027 [Brassica oleracea var. oleracea]
BnC04g0656080	33.5651	23.4053	20.918	66.5134	57.7743	56.1028	1.62e-08	1.14163	up	up	cytochrome P450 83A1-like [Brassica napus]
Brassica_napus_newGene_6948	12.8378	17.6714	19.6606	42.6542	37.0736	38.0844	1.62e-07	1.14146	up	up	PREDICTED: H/ACA ribonucleoprotein complex subunit 2-like protein [Brassica rapa]
BnA02g0048290	10.2442	10.6716	8.52672	22.8915	20.9676	23.2124	1.22e-12	1.14138	up	up	temperature-sensitive sn-2 acyl-lipid omega-3 desaturase (ferredoxin), chloroplastic [Brassica napus]
BnC09g0925670	0.557561	0.499377	0.970062	2.25946	2.52406	1.25699	0.00632871	1.14005	up	up	probable carboxylesterase 17 [Brassica napus]
BnA05g0187560	24.8539	27.4894	25.8822	56.9513	56.574	62.8187	5.7e-17	1.13985	up	up	PREDICTED: expansin-A8 [Brassica rapa]
BnA07g0294370	2.0717	2.55991	2.13631	6.95332	3.93212	5.83342	0.000125138	1.1396	up	up	piriformospora indica-insensitive protein 2-like [Brassica napus]
BnA06g0259510	1.2354	1.51623	0.87572	3.35441	3.36851	2.35131	0.000266291	1.13379	up	up	cytochrome P450 85A2-like [Brassica napus]
BnC06g0760720	4.74607	3.14619	2.67199	8.72205	8.31232	8.15991	1.21e-05	1.13109	up	up	PREDICTED: probable carboxylesterase 6 [Brassica oleracea var. oleracea]
BnA10g0393610	3.51605	2.8317	2.87648	7.39178	6.80708	6.62384	6.65e-13	1.12778	up	up	PREDICTED: protein SMAX1-LIKE 6 [Brassica rapa]
BnC06g0749810	0.180846	0.208148	0	0.867927	0.722355	0.647763	0.021575	1.1274	normal	up	PREDICTED: cation/H(+) antiporter 20-like [Brassica oleracea var. oleracea]
BnUnng1010160	0.495455	0.858638	0.926403	1.73874	2.47934	1.83824	0.00174228	1.12671	up	up	PREDICTED: myosin heavy chain kinase B-like [Brassica oleracea var. oleracea]
BnUnng0968010	2.15631	2.51539	1.91509	5.4018	4.7052	5.27278	8.98e-07	1.1266	up	up	protein STRICTOSIDINE SYNTHASE-LIKE 3 [Brassica napus]
BnA03g0107680	16.9959	21.1573	20.1288	42.1547	59.2319	38.4295	1.47e-05	1.1262	up	up	PREDICTED: uncharacterized protein LOC103857336 [Brassica rapa]
BnC03g0582650	14.4804	17.277	18.0966	40.9416	32.7187	39.7524	9.86e-10	1.12562	up	up	PREDICTED: CBL-interacting serine/threonine-protein kinase 1-like isoform X1 [Brassica oleracea var. oleracea]
BnA01g0009110	16.3229	8.42632	7.53315	36.3309	20.8216	24.0139	0.000795078	1.1236	up	up	zinc finger CCCH domain-containing protein 49-like [Brassica napus]
BnC08g0862050	4.19768	7.43586	3.32062	14.4493	10.8295	13.2029	0.00134979	1.12355	up	up	PREDICTED: uncharacterized protein LOC106311779 [Brassica oleracea var. oleracea]
BnA05g0192370	2.60853	2.28232	3.47878	7.31712	9.29998	5.64129	0.00218885	1.12247	up	up	PREDICTED: uncharacterized protein LOC103867019 [Brassica rapa]
BnUnng0982470	1.02407	1.20736	1.63975	2.83608	3.85377	2.8803	0.000284501	1.12135	up	up	U-box domain-containing protein 7 [Brassica napus]
BnA09g0372960	13.132	10.1247	9.87896	28.2187	22.4987	24.1508	5.35e-10	1.12088	up	up	cytochrome P450 98A3-like [Brassica napus]
BnC07g0819630	19.9766	31.8916	25.6946	67.7791	57.5218	53.9776	2.53e-07	1.12084	up	up	PREDICTED: beta-amylase 3, chloroplastic [Brassica oleracea var. oleracea]
BnC08g0882600	1.19197	1.50884	2.00303	4.23855	2.71718	5.01214	0.00101291	1.12054	up	up	protein NRT1/ PTR FAMILY 6.3-like [Brassica napus]
BnC07g0805310	0.456614	0.484631	0.340639	1.18079	0.952993	1.18784	0.0013733	1.11985	up	up	PREDICTED: BTB/POZ domain-containing protein At3g26490 [Brassica oleracea var. oleracea]
BnA05g0215560	3.79451	4.97348	3.18732	10.3606	9.91262	7.44761	8.32e-07	1.11723	up	up	probable leucine-rich repeat receptor-like serine/threonine-protein kinase At3g14840 isoform X1 [Brassica napus]
BnA05g0186060	0.883063	0.91932	1.02873	2.15308	3.27962	2.11938	0.00282375	1.11398	up	up	PREDICTED: RING-H2 finger protein ATL5 [Brassica rapa]
BnA03g0132980	6.91321	10.9728	12.3212	24.2855	29.897	18.7134	8.69e-05	1.1136	up	up	transmembrane protein 45B-like [Brassica napus]
BnC08g0859620	0.743309	0.322977	0.311889	1.31348	1.07432	1.31037	0.00376825	1.11295	up	up	kinesin-like protein KIN-7G isoform X1 [Brassica napus]
Brassica_napus_newGene_1961	0.742286	0.85911	0.67128	2.59889	1.32473	1.92274	0.0018511	1.11105	up	up	BnaC08g41790D [Brassica napus]
BnC01g0449980	1.57484	1.48266	1.37179	4.01669	3.09296	2.99637	7.8e-08	1.11073	up	up	PREDICTED: translocase of chloroplast 159, chloroplastic [Brassica oleracea var. oleracea]
BnA10g0402990	1.24607	2.24213	2.07534	4.45789	4.28097	5.68677	0.00243229	1.10985	up	up	transcription factor IBH1-like 1 [Brassica napus]
BnUnng0973950	2.54842	2.31167	2.22385	5.30791	5.77658	5.07091	8.55e-08	1.10839	up	up	probable S-sulfocysteine synthase, chloroplastic [Brassica napus]
BnA04g0182320	24.5329	26.242	26.5729	61.6012	52.5068	56.9885	6.76e-14	1.10788	up	up	putative protein TPRXL [Brassica napus]
BnA09g0354050	1.32146	1.17131	1.39937	2.74998	4.53181	2.57816	0.00121981	1.10765	up	up	BnaA09g53950D [Brassica napus]
BnC05g0724040	0.327561	0.679903	0.449596	1.43841	0.908354	1.55956	0.00418392	1.10726	up	up	phosphoenolpyruvate carboxylase 3-like [Brassica napus]
BnA09g0376310	56.2999	45.5175	37.4396	111.042	96.0877	103.603	5.3e-10	1.10721	up	up	F-box/kelch-repeat protein SKIP20-like [Brassica napus]
BnA06g0230440	0.843252	0.955337	0.996871	3.72764	3.47124	1.12873	0.0111925	1.10649	normal	up	PREDICTED: nicotinate-nucleotide pyrophosphorylase [carboxylating], chloroplastic [Brassica rapa]
BnC03g0575790	0.22076	0.364408	0.367409	0.739672	0.713521	1.0048	0.00243033	1.10506	up	up	inositol hexakisphosphate and diphosphoinositol-pentakisphosphate kinase VIP1-like isoform X1 [Brassica napus]
BnA03g0122630	2.11495	1.28078	1.31369	6.03141	2.49281	4.64504	0.00755559	1.10448	up	up	zinc finger protein CONSTANS-LIKE 2 [Brassica napus]
BnC03g0545830	11.9989	6.75942	8.39677	23.9988	17.6383	22.0219	4.46e-05	1.1035	up	up	germin-like protein subfamily 3 member 3 [Brassica napus]
BnA03g0132440	2.25657	2.47176	2.07952	5.26375	4.92117	5.19002	7.19e-08	1.10256	up	up	BTB/POZ domain-containing protein At1g50280-like [Brassica napus]
BnA01g0030900	18.4982	15.429	11.5207	34.3576	35.2349	32.2164	7.38e-09	1.10226	up	up	CBL-interacting serine/threonine-protein kinase 7 [Brassica napus]
BnC09g0899250	0.55315	0.467716	0.204854	1.10927	1.01251	1.31247	0.00708011	1.09958	up	up	tyrosine decarboxylase 1 [Eutrema salsugineum]
BnC06g0763770	3.18751	4.93639	4.17674	7.06954	15.0441	8.79263	0.00115803	1.09931	up	up	PREDICTED: NAC transcription factor 29 [Brassica oleracea var. oleracea]
BnC03g0541000	0.872598	1.37889	1.13896	3.20317	3.11507	2.68267	0.00368182	1.09902	up	up	PREDICTED: uncharacterized protein LOC106331697 [Brassica oleracea var. oleracea]
BnA09g0338130	1.01185	0.895606	0.885778	2.21024	2.97487	2.2724	0.0034309	1.09859	up	up	cytokinin riboside 5&apos;-monophosphate phosphoribohydrolase LOG8-like isoform X2 [Brassica napus]
BnA10g0402090	3.09728	4.78501	3.27173	9.04493	8.35964	8.22822	5.57e-06	1.09707	up	up	GATA transcription factor 21-like [Brassica napus]
BnA06g0238040	0.671254	0.767575	0.456961	1.23181	1.57654	2.10724	0.00323982	1.09556	up	up	phospholipase A1-Igamma3, chloroplastic [Brassica napus]
BnC06g0749460	14.1622	11.4017	10.8824	27.6619	24.5418	28.2623	1.46e-10	1.09454	up	up	29 kDa ribonucleoprotein, chloroplastic-like [Brassica napus]
BnC06g0776140	0.55175	0.153241	0.226998	1.14368	1.36504	0.529697	0.0187408	1.09309	normal	up	N-terminal acetyltransferase A complex auxiliary subunit NAA15 [Brassica napus]
Brassica_napus_newGene_17330	5.23854	5.85196	3.55424	12.9006	9.57028	11.3067	2.55e-05	1.09177	up	up	transcription activator GLK2-like, partial [Brassica napus]
BnA02g0086780	2.89878	2.86929	3.6681	7.14003	8.13532	6.65151	2.35e-05	1.09042	up	up	PREDICTED: uncharacterized protein LOC103855007 [Brassica rapa]
BnC06g0766100	4.31192	3.72024	4.5241	9.43298	9.10218	8.98836	6.09e-12	1.09021	up	up	BnaC06g30380D [Brassica napus]
BnA06g0252920	54.9867	66.063	45.1442	111.327	140.602	120.519	6.86e-08	1.08956	up	up	PREDICTED: uncharacterized protein LOC103865070 [Brassica rapa]
BnA01g0039780	2.50744	2.02606	1.703	4.35237	4.62842	5.13176	1.27e-06	1.0884	up	up	CTP synthase [Brassica napus]
BnA07g0283410	6.67198	6.08608	6.50559	13.3572	13.8986	15.4379	7.62e-09	1.08812	up	up	BnaA07g37730D [Brassica napus]
BnC04g0674700	30.8277	50.0234	36.5985	96.9901	76.7775	91.8189	1.99e-06	1.08754	up	up	PREDICTED: probable carotenoid cleavage dioxygenase 4, chloroplastic [Brassica oleracea var. oleracea]
Brassica_napus_newGene_2645	1.22519	1.66717	0.474393	3.05852	3.24763	2.99775	0.00843194	1.08712	up	up	carboxymethylenebutenolidase homolog [Brassica napus]
BnUnng0963240	10.6213	16.0414	16.2264	39.6155	29.3098	29.1918	9.89e-06	1.08686	up	up	cyclic dof factor 3 [Brassica napus]
BnA05g0191250	1.2646	0.459201	0.429005	1.73223	1.88312	2.32358	0.00961861	1.08618	up	up	uncharacterized protein LOC106450873 isoform X3 [Brassica napus]
BnA07g0298100	0.620875	0.346299	0.455191	1.70047	1.02617	1.06622	0.00564096	1.08427	up	up	aspartokinase 3, chloroplastic-like [Brassica napus]
BnC09g0909330	2.04202	2.42229	3.70966	8.23213	5.2104	6.52857	0.00125932	1.08309	up	up	transcription factor MYBS1-like [Brassica napus]
Brassica_napus_newGene_2647	1.1829	1.46517	0.447065	2.74167	2.8629	2.7635	0.00729378	1.08249	up	up	carboxymethylenebutenolidase homolog [Brassica napus]
BnC04g0627370	0.234083	0.276458	0.465626	0.99573	0.659099	1.22846	0.014673	1.08235	normal	up	solute carrier family 40 member 1-like isoform X1 [Brassica napus]
BnUnng1005850	1.80652	2.01565	1.41873	4.42791	3.33246	4.51297	0.000182836	1.08007	up	up	uncharacterized protein LOC111212012 [Brassica napus]
BnC04g0641120	2.81555	6.11842	1.60635	7.16171	13.9456	10.6048	0.016368	1.08006	normal	up	BnaC06g02370D [Brassica napus]
BnA07g0297280	0.55997	1.58485	0.784939	4.10582	2.03036	2.2187	0.0127006	1.08005	normal	up	PREDICTED: organic cation/carnitine transporter 1 [Brassica rapa]
BnA02g0067090	0.909576	0.996995	0.948314	2.32678	2.54767	2.02146	0.000557933	1.07883	up	up	protein BIG GRAIN 1-like E [Brassica napus]
BnUnng0997950	10.1742	11.7288	10.1794	24.6356	20.2799	26.1688	1.56e-07	1.07863	up	up	uncharacterized protein LOC111211603 [Brassica napus]
BnA05g0200630	2.0356	1.00609	0.832547	4.04128	3.42812	2.30595	0.00335854	1.07772	up	up	protein SMAX1-LIKE 7-like [Brassica napus]
BnC04g0649090	0.24816	0.816256	0.456177	1.52431	1.43709	1.36449	0.0120553	1.0777	normal	up	cytochrome P450 78A9 [Brassica napus]
BnC05g0690460	1.44596	1.72167	1.35589	3.12413	3.50449	3.39823	7.01e-08	1.07725	up	up	protein SMAX1-LIKE 6-like [Brassica napus]
BnA04g0159230	0.381837	0.361953	0.267567	0.847317	0.777862	1.06548	0.0060516	1.0762	up	up	cytochrome P450 78A9-like [Brassica napus]
BnA04g0182230	4.51527	5.75034	2.85968	10.6065	12.6695	7.60924	0.000292633	1.07514	up	up	protein RETICULATA-RELATED 5, chloroplastic-like [Brassica napus]
BnC03g0540970	2.35751	4.3209	3.29809	6.63668	9.10269	7.40524	0.000120757	1.07283	up	up	telomere repeat-binding protein 4-like [Brassica napus]
BnUnng1010640	2.01728	3.11371	1.69646	4.70568	7.42463	4.78777	0.00203777	1.0724	up	up	BnaC08g19610D [Brassica napus]
BnA04g0172440	0.105516	0.394775	0.157621	0.815318	0.680606	0.605727	0.0217204	1.07153	normal	up	BnaA04g13610D [Brassica napus]
BnA09g0378190	11.1257	24.5905	21.0688	50.8955	41.4891	44.1468	0.000993473	1.07125	up	up	calvin cycle protein CP12-2, chloroplastic [Brassica rapa]
BnA09g0370710	3.03806	0.566527	0.842126	4.02251	7.36223	4.08457	0.0274062	1.06944	normal	up	protein LIGHT-DEPENDENT SHORT HYPOCOTYLS 9 [Brassica napus]
BnA05g0198370	14.0662	9.19749	11.6876	26.5612	26.1104	23.692	1.33e-08	1.06893	up	up	membrane metalloprotease ARASP, chloroplastic [Brassica napus]
BnC03g0536170	5.18059	10.8646	6.29584	25.3381	15.9636	13.4897	0.00216959	1.06889	up	up	PREDICTED: GDSL esterase/lipase ESM1-like [Brassica oleracea var. oleracea]
BnC09g0931420	1.14838	1.06584	0.968121	2.18799	3.19398	2.69155	0.00330552	1.06863	up	up	PREDICTED: protein ASPARTIC PROTEASE IN GUARD CELL 2-like isoform X1 [Brassica oleracea var. oleracea]
BnA01g0002420	2.63878	1.44457	1.49338	3.99873	4.60304	4.24547	0.000147574	1.06863	up	up	U-box domain-containing protein 5-like [Brassica napus]
BnUnng0943090	26.3769	14.0735	13.0346	47.2991	43.7354	33.2133	0.000311313	1.06805	up	up	PREDICTED: ethylene-responsive transcription factor ERF105 [Brassica oleracea var. oleracea]
BnA07g0273660	1.61255	1.62714	1.92267	3.94795	3.51317	4.3101	9.34e-05	1.06261	up	up	BnaA04g11530D [Brassica napus]
BnA07g0299620	1.23611	1.64373	1.27748	3.01412	3.35685	2.95646	1.31e-05	1.06247	up	up	endoglucanase 10-like [Brassica napus]
BnA07g0291650	1.87621	11.7105	8.09706	12.9263	48.5305	19.349	0.0311944	1.06232	normal	up	PREDICTED: uncharacterized protein LOC103831025 [Brassica rapa]
BnA03g0129860	2.06022	2.10051	1.63683	4.20115	4.06984	5.09766	0.000248046	1.06107	up	up	PREDICTED: cytochrome P450 72A15-like isoform X2 [Brassica rapa]
BnA03g0105130	7.62718	6.96378	8.0328	20.0664	13.4302	16.1902	8.68e-07	1.05988	up	up	UDP-glycosyltransferase 79B6-like [Brassica napus]
BnUnng1003300	1.30782	1.17051	0.580638	2.50682	2.64854	2.06634	0.000933576	1.05976	up	up	glycine--tRNA ligase, chloroplastic/mitochondrial 2-like [Brassica napus]
BnC09g0920130	35.8022	28.177	26.8612	74.2599	58.4193	63.8718	1.1e-08	1.05967	up	up	uncharacterized protein BNACNNG49210D [Brassica napus]
Brassica_napus_newGene_1200	5.02047	3.89612	5.46685	10.1609	14.6308	8.05681	0.000100608	1.05798	up	up	PREDICTED: expansin-A4 [Brassica oleracea var. oleracea]
BnA03g0117510	3.01737	1.77239	1.87074	4.22506	5.92919	5.40133	0.000564615	1.05784	up	up	probable WRKY transcription factor 53 [Brassica napus]
BnC06g0767720	7.46242	7.93684	9.92388	17.5768	16.3692	21.4106	4.62e-07	1.05751	up	up	BnaC06g31970D [Brassica napus]
BnC03g0567940	10.8367	11.9978	10.7152	23.1803	27.8554	21.1058	5.15e-11	1.05649	up	up	uncharacterized protein LOC106388380 [Brassica napus]
BnC08g0882860	1.27827	1.31533	1.52485	3.28775	2.68606	3.44028	0.000233736	1.05643	up	up	F-box protein At2g32560 [Brassica napus]
BnC08g0860820	1.17075	0.787511	0.708301	2.79775	2.27047	1.69788	0.00609097	1.05582	up	up	uncharacterized protein LOC106434445 [Brassica napus]
BnC07g0780300	17.9011	17.9698	19.5912	44.5168	33.3237	43.2039	5.14e-07	1.05535	up	up	thionin-like isoform X1 [Brassica napus]
BnC09g0925190	2.87545	2.85425	1.94278	6.84038	5.00094	5.65229	0.000159191	1.05491	up	up	protein ODORANT1-like [Brassica napus]
BnC01g0449810	2.86447	3.84072	2.26805	4.99532	7.84204	8.76971	0.00211535	1.0546	up	up	PREDICTED: uncharacterized protein LOC106332932 [Brassica oleracea var. oleracea]
BnC01g0460770	94.4882	72.7537	75.9371	185.837	165.567	164.71	2.8e-13	1.05395	up	up	PREDICTED: adenosylhomocysteinase 2 [Brassica oleracea var. oleracea]
BnC01g0441540	18.6931	10.1571	13.8515	25.4064	39.0982	31.7371	8.52e-05	1.05332	up	up	probable WRKY transcription factor 53 [Brassica napus]
BnA09g0341640	0.366621	0.875075	0.238644	1.64008	1.76829	1.20185	0.0246849	1.05311	normal	up	uncharacterized protein LOC106366176 [Brassica napus]
BnA10g0412050	3.85669	3.80828	3.0987	8.03673	7.80618	7.53549	7.76e-08	1.05273	up	up	MYB transcription factor 43-2 [Brassica napus]
BnC07g0823550	1.92542	2.62281	2.37164	5.29386	4.75012	5.33372	1.18e-05	1.05271	up	up	PREDICTED: probable serine incorporator [Brassica oleracea var. oleracea]
BnA02g0057270	6.6973	9.75482	5.11093	18.9125	15.7873	15.0217	0.000442988	1.05212	up	up	transcription activator GLK2-like [Brassica napus]
BnA07g0276450	0.549125	0.98057	0.789254	1.5142	1.88003	2.20411	0.0022446	1.05174	up	up	LEAF RUST 10 DISEASE-RESISTANCE LOCUS RECEPTOR-LIKE PROTEIN KINASE-like 1.1 [Brassica napus]
BnA08g0325770	6.46537	7.11673	7.4657	15.7116	16.379	13.6053	8.06e-08	1.05092	up	up	PREDICTED: 60S ribosomal protein L17-1-like [Brassica oleracea var. oleracea]
BnA06g0227020	3.87033	4.62641	4.2139	9.34647	8.76145	9.11461	8.51e-10	1.05091	up	up	polygalacturonase At1g48100 [Brassica napus]
BnC06g0751870	27.0376	18.8576	16.4386	47.6355	46.5251	40.9833	2.93e-07	1.05085	up	up	PREDICTED: H/ACA ribonucleoprotein complex subunit 4 [Brassica rapa]
BnA05g0214810	2.60288	3.2188	3.2603	9.5685	6.09976	7.79705	0.00741025	1.05021	up	up	PREDICTED: uncharacterized protein LOC103869908 [Brassica rapa]
BnA05g0192410	0.694836	0.704876	0.901493	1.87151	1.45252	2.28247	0.00345449	1.05012	up	up	uncharacterized protein LOC106451010 [Brassica napus]
BnA03g0099290	22.6914	14.8499	17.9924	45.1764	36.2356	39.1416	5.09e-07	1.04964	up	up	uncharacterized protein BNAA03G08280D [Brassica napus]
BnA10g0406950	2.51695	2.12008	2.46988	6.24682	4.70121	4.79682	1.71e-05	1.0477	up	up	protein STRICTOSIDINE SYNTHASE-LIKE 3-like [Brassica napus]
Brassica_napus_newGene_16975	1.22021	1.21304	0.961733	2.58592	3.26344	1.87725	0.000169701	1.04671	up	up	DEAD-box ATP-dependent RNA helicase 51-like isoform X1 [Brassica napus]
BnA02g0083210	5.7525	4.19682	6.03041	14.1637	8.0802	14.3742	0.000619693	1.04591	up	up	chlorophyll synthase, chloroplastic-like isoform X1 [Brassica napus]
BnA07g0294640	0.915784	0.748758	0.370495	1.63433	2.67467	1.35261	0.0158564	1.04513	normal	up	protein BIG GRAIN 1-like E [Brassica napus]
BnA06g0229690	9.18268	10.3253	14.2252	25.729	21.452	29.1418	0.000212785	1.04446	up	up	uncharacterized protein BNAA06G06530D [Brassica napus]
BnA05g0186790	1.68145	1.728	1.76777	3.83059	3.4265	4.21815	2.57e-05	1.0439	up	up	two-component response regulator-like APRR9 isoform X1 [Brassica napus]
BnC03g0548990	0.246033	0.591333	0.303212	1.11391	0.910311	0.933587	0.00980331	1.04304	up	up	bifunctional dethiobiotin synthetase/7,8-diamino-pelargonic acid aminotransferase, mitochondrial-like [Brassica napus]
Brassica_napus_newGene_10632	0.77082	0.532068	0.376762	1.42691	1.51626	1.09128	0.00250721	1.04135	up	up	BnaC05g44190D [Brassica napus]
BnA03g0149070	0.215476	0.261217	0.274561	0.597467	0.673449	0.561445	0.0049854	1.04074	up	up	protein NLP4-like [Brassica napus]
BnA02g0062990	12.8286	14.8833	13.915	31.63	25.1749	32.6213	3.31e-07	1.03915	up	up	uncharacterized protein PAM68-like [Brassica napus]
BnA08g0320510	2.37194	3.14662	3.73709	6.42613	7.76708	6.33037	4.36e-05	1.03841	up	up	probable pectate lyase 18 [Brassica napus]
BnA03g0140430	35.5655	28.6301	26.7329	65.1605	55.6511	72.4719	2.54e-08	1.03812	up	up	PREDICTED: 29 kDa ribonucleoprotein, chloroplastic-like [Brassica rapa]
BnC05g0705970	1.75943	2.30791	1.73805	3.83171	4.93468	3.90059	3.67e-06	1.03795	up	up	receptor-like kinase LIP2 [Brassica napus]
BnA03g0105670	1.93377	2.45734	2.81034	5.27996	6.15527	4.82424	0.000191332	1.03794	up	up	zinc finger protein CONSTANS-LIKE 9-like [Brassica napus]
BnA03g0093740	40.5811	36.4459	42.2902	70.7564	96.4428	85.5377	1.79e-10	1.03727	up	up	protein ATAF2-like [Brassica napus]
BnA07g0300540	7.91489	14.8708	10.6389	19.2875	30.0509	26.9228	0.000526415	1.03654	up	up	uncharacterized protein LOC106421515 isoform X2 [Brassica napus]
BnC07g0834930	6.06967	7.30075	7.9792	14.9442	16.6664	14.1598	8.01e-08	1.0355	up	up	PREDICTED: homeobox-leucine zipper protein HAT22-like [Brassica oleracea var. oleracea]
BnA10g0393650	2.9118	2.90845	3.78632	5.30326	9.96299	6.68341	0.000608037	1.03454	up	up	probable protein phosphatase 2C 2 [Brassica napus]
BnC05g0691280	0.31431	0.475701	0.377315	0.848276	0.847556	1.13031	0.00468163	1.03444	up	up	pentatricopeptide repeat-containing protein At1g08070, chloroplastic-like [Brassica napus]
BnC09g0918220	4.60197	5.74891	4.74987	12.7132	8.58898	11.6084	2.24e-05	1.03304	up	up	protein CHLOROPLAST IMPORT APPARATUS 2-like isoform X1 [Brassica napus]
BnA03g0142240	5.34859	4.66212	5.81655	11.9699	9.53946	12.4184	7.21e-07	1.03274	up	up	UDP-glycosyltransferase 84A1 [Brassica napus]
BnA03g0123150	32.7898	24.1817	23.1738	62.5359	59.6316	47.8457	1.81e-08	1.03223	up	up	5-methyltetrahydropteroyltriglutamate--homocysteine methyltransferase 2 [Brassica napus]
BnA09g0343630	0.638773	1.1114	0.535997	2.33649	1.69364	1.52877	0.00544507	1.03136	up	up	receptor protein kinase-like protein At4g34220 [Brassica napus]
BnC07g0788150	29.1792	13.7169	21.6612	39.5736	55.2506	50.3303	0.000432031	1.03116	up	up	PREDICTED: ethylene-responsive transcription factor 11-like [Brassica oleracea var. oleracea]
BnC06g0765990	1.10373	1.08999	0.753554	2.35172	2.56172	2.03315	0.00169608	1.03016	up	up	protein BIG GRAIN 1-like E [Brassica napus]
BnC03g0606240	1.31617	0.954439	0.427415	4.2451	2.23178	1.50918	0.0284151	1.02992	normal	up	PREDICTED: uncharacterized protein LOC106332193 [Brassica oleracea var. oleracea]
BnC02g0500760	2.60542	2.36683	1.69626	4.31672	4.86197	5.56766	0.000102812	1.02932	up	up	probable methyltransferase PMT15 [Brassica napus]
BnC09g0922890	2.38713	2.636	1.73245	4.57199	5.15085	4.81386	1.54e-06	1.02899	up	up	BnaC09g39180D [Brassica napus]
BnA02g0062140	3.39371	3.22935	1.92103	5.97388	6.5054	7.12087	0.000839259	1.02805	up	up	PREDICTED: probable DNA replication complex GINS protein PSF1 isoform X2 [Brassica rapa]
BnA08g0318950	0.940098	0.80866	0.973314	1.65203	2.08017	2.49622	0.00120842	1.02745	up	up	histone-lysine N-methyltransferase ASHR3 [Brassica napus]
BnA03g0128550	10.6468	19.3584	11.9901	25.2028	37.6874	30.7911	0.00022584	1.02716	up	up	H/ACA ribonucleoprotein complex subunit 4 [Brassica napus]
BnA05g0211680	7.56597	6.9406	4.28216	14.3347	14.6163	12.3848	7.85e-05	1.02713	up	up	RING-H2 finger protein ATL77-like [Brassica napus]
BnA03g0131110	11.6468	17.7448	12.1858	29.1417	28.3784	31.7629	2.55e-06	1.02674	up	up	CBL-interacting serine/threonine-protein kinase 1-like isoform X1 [Brassica napus]
Brassica_napus_newGene_275	2.20327	8.86094	3.38794	16.3619	13.1224	9.46009	0.0173567	1.02643	normal	up	PREDICTED: homeobox-leucine zipper protein HAT22 [Brassica rapa]
BnC03g0534230	2.77264	1.41844	1.26435	4.29213	4.36134	3.96875	0.00204352	1.02607	up	up	glucomannan 4-beta-mannosyltransferase 9 [Brassica napus]
BnUnng1013380	0.69045	1.0758	0.72533	2.65423	1.62213	1.74989	0.00593489	1.02592	up	up	PREDICTED: probable pectate lyase 9 [Brassica oleracea var. oleracea]
BnC03g0552570	0.87429	0.570878	0.438294	1.38323	1.67527	1.67193	0.00918816	1.02584	up	up	transcription factor SPEECHLESS-like [Brassica napus]
BnC01g0464030	3.213	2.87947	2.65707	6.58887	5.64412	6.14295	2.56e-09	1.02516	up	up	uncharacterized protein LOC106390268 [Brassica napus]
BnC09g0899640	0.252231	0.274083	0.584323	1.1282	0.697417	1.24432	0.0223821	1.02463	normal	up	BnaA09g10560D [Brassica napus]
Brassica_napus_newGene_10629	0.662958	1.50693	0.803458	2.30915	2.78754	2.54361	0.0121296	1.0241	normal	up	PREDICTED: MLP-like protein 43 [Brassica oleracea var. oleracea]
BnA01g0010150	4.5141	2.81	1.47736	7.0419	9.84536	5.29728	0.0111918	1.02343	normal	up	PREDICTED: expansin-A4 [Brassica oleracea var. oleracea]
BnC05g0706400	2.93721	3.73567	2.33621	8.18418	6.39993	5.39847	0.00023026	1.02338	up	up	coleoptile phototropism protein 1 [Brassica napus]
BnA05g0220070	16.8525	15.6874	19.3776	37.9643	31.7984	39.8809	7e-08	1.02316	up	up	uncharacterized protein LOC106452838 [Brassica napus]
BnA09g0366780	49.5491	51.3341	42.8181	90.1556	110.241	97.6572	2.64e-14	1.02276	up	up	BnaA09g30920D [Brassica napus]
BnC04g0619770	2.3166	4.61212	4.36071	11.0539	8.08283	7.38665	0.00321281	1.02247	up	up	uncharacterized protein LOC106390988 [Brassica napus]
BnC01g0441740	2.46898	3.19682	3.22743	6.46703	6.47627	5.90692	1.27e-07	1.02182	up	up	cellulose synthase-like protein G2 isoform X1 [Brassica napus]
BnA04g0169360	4.3985	4.16787	3.63289	8.81618	8.05394	8.53578	1.36e-11	1.0217	up	up	PREDICTED: probable galactinol--sucrose galactosyltransferase 5 [Brassica rapa]
BnA01g0017780	0.902687	0.413896	0.459135	1.71033	1.45426	1.42208	0.0136241	1.02155	normal	up	putative GATA transcription factor 22 [Brassica napus]
BnA06g0245020	1.05314	1.52343	0.986982	2.22326	3.19233	2.99356	0.00290717	1.02078	up	up	E3 ubiquitin-protein ligase At4g11680-like isoform X1 [Brassica napus]
BnA10g0406160	4.22391	5.75727	5.843	11.9489	11.131	11.3571	4.58e-05	1.02004	up	up	uncharacterized protein LOC106370395 [Brassica napus]
Brassica_napus_newGene_8738	6.73375	8.84914	9.02544	16.0734	21.3684	15.5074	1.4e-06	1.01909	up	up	PREDICTED: WAT1-related protein At2g37460-like [Brassica rapa]
BnA06g0255450	0.337138	0.651664	0.607513	1.61029	1.20871	1.23951	0.0127124	1.01898	normal	up	indole-3-pyruvate monooxygenase YUCCA6-like isoform X1 [Brassica napus]
BnUnng1017630	2.63204	1.64025	2.05253	4.12667	4.67159	4.85483	2.82e-05	1.01837	up	up	probable methyltransferase PMT18 [Brassica napus]
Brassica_napus_newGene_16447	1.87241	2.196	1.49222	5.03907	3.50654	3.79623	0.000343449	1.01819	up	up	PREDICTED: probable envelope ADP,ATP carrier protein, chloroplastic [Brassica rapa]
BnA02g0086730	10.5686	9.84925	7.53445	32.8102	11.945	21.3072	0.00572684	1.01637	up	up	ethylene-responsive transcription factor ERF104-like [Brassica napus]
Brassica_napus_newGene_14691	2.71046	4.87741	2.61011	8.74775	8.74469	6.48821	0.00362088	1.01627	up	up	BnaC05g26980D [Brassica napus]
BnC09g0931390	12.4575	10.5099	11.7052	26.5804	20.4113	25.554	3.37e-08	1.01557	up	up	aspartyl protease family protein At5g10770-like isoform X1 [Brassica napus]
BnA05g0193670	17.5389	18.2709	15.6307	37.7566	35.5496	32.5657	2.37e-15	1.01458	up	up	PREDICTED: UDP-glycosyltransferase 72B1-like [Brassica rapa]
BnA07g0279110	0.721336	1.23022	1.30079	2.86158	2.5197	2.97107	0.0151175	1.01415	normal	up	auxin-responsive protein SAUR61-like [Brassica napus]
BnA03g0091330	20.8089	18.1981	14.4939	36.8293	36.3907	37.9712	1.76e-09	1.01382	up	up	PREDICTED: adenosine kinase 2 [Brassica rapa]
BnA04g0167630	0.642935	1.2171	1.03322	3.48603	2.32214	1.56394	0.0143488	1.01359	normal	up	PREDICTED: uncharacterized acetyltransferase At3g50280-like [Brassica rapa]
BnC08g0862770	36.358	28.9961	31.0136	72.3631	58.4725	68.9679	9.08e-10	1.01326	up	up	29 kDa ribonucleoprotein, chloroplastic [Brassica napus]
BnA09g0365240	5.05151	6.44731	5.49015	12.2915	12.7712	12.6961	0.00026979	1.01312	up	up	BnaA09g26310D [Brassica napus]
Brassica_napus_newGene_12047	0.922323	1.50592	0.982853	3.15096	2.3663	2.46609	0.00353308	1.01259	up	up	PREDICTED: single-stranded DNA-binding protein WHY3, chloroplastic isoform X1 [Brassica oleracea var. oleracea]
BnA04g0163910	0.333123	0.917846	0.680627	1.66545	1.45723	1.69829	0.0115393	1.01256	normal	up	ABC transporter G family member 19-like [Brassica napus]
BnA09g0388490	3.52159	3.00597	2.12041	6.60194	5.231	6.96225	0.000157207	1.01224	up	up	polygalacturonase At1g48100-like [Brassica napus]
Brassica_napus_newGene_15576	45.0618	60.1371	54.9987	123.647	104.84	105.895	7.23e-09	1.01198	up	up	PREDICTED: ferredoxin--NADP reductase, leaf isozyme 2, chloroplastic [Brassica oleracea var. oleracea]
BnA10g0421550	0.930329	1.01431	0.525504	1.67002	2.13091	1.78922	0.00113387	1.01196	up	up	1,4-alpha-glucan-branching enzyme 3, chloroplastic/amyloplastic [Brassica napus]
BnC04g0626240	0.782662	0.882018	0.274893	1.65634	1.3055	2.03359	0.0183	1.01179	normal	up	uncharacterized protein LOC106450939 isoform X2 [Brassica napus]
BnC01g0428310	1.45373	1.31939	1.10973	3.07744	2.45988	2.73155	4.32e-06	1.01165	up	up	PREDICTED: protein NLP2 [Brassica oleracea var. oleracea]
BnUnng1002270	2.79781	4.67913	4.23877	6.7004	9.06267	10.2329	0.000563807	1.0115	up	up	PREDICTED: sulfoquinovosyl transferase SQD2 [Brassica oleracea var. oleracea]
BnA02g0058960	3.19257	1.93587	1.87158	6.2398	5.70041	4.0511	0.00187463	1.01142	up	up	dehydrodolichyl diphosphate synthase 2-like [Brassica napus]
BnC04g0622530	2.02719	1.26154	1.49363	4.3723	3.42998	3.67313	0.00619646	1.00969	up	up	transcription factor IBH1 [Brassica napus]
BnA02g0056620	1.94473	1.21823	1.56651	4.13163	4.17254	2.8315	0.00468513	1.00945	up	up	protein FANTASTIC FOUR 1 [Brassica napus]
BnC05g0685290	0.421619	0.804005	0.45398	1.3957	1.55216	1.57974	0.0213	1.00892	normal	up	PREDICTED: protein REVEILLE 3 isoform X1 [Brassica oleracea var. oleracea]
BnC03g0542890	1.86338	1.70144	2.09395	4.91077	3.98176	3.34231	8.15e-05	1.00885	up	up	uncharacterized protein At1g04910-like [Brassica napus]
Brassica_napus_newGene_1989	1.02085	1.35699	0.995828	2.58331	2.7541	2.6147	0.00502707	1.00786	up	up	BnaA05g18710D [Brassica napus]
BnC06g0756910	2.73707	2.9627	3.22242	5.91236	6.86281	5.93868	1.68e-07	1.00703	up	up	PREDICTED: epidermis-specific secreted glycoprotein EP1-like [Brassica oleracea var. oleracea]
Brassica_napus_newGene_14559	5.57457	3.2319	3.24506	7.61246	11.4263	7.49568	0.000436781	1.00699	up	up	PREDICTED: zinc finger CCCH domain-containing protein 29-like [Brassica oleracea var. oleracea]
BnA05g0220420	1.02838	1.10376	0.85438	1.81729	2.73745	2.65865	0.00818386	1.00695	up	up	PREDICTED: thymidine kinase a-like [Brassica rapa]
BnA09g0367460	1.84363	1.32348	0.301323	2.92186	11.581	1.44613	0.0476892	1.00691	normal	up	PREDICTED: blue copper protein [Brassica rapa]
BnUnng0953540	2.48669	3.19186	2.54557	5.87294	6.19683	5.20423	2.35e-07	1.00585	up	up	PREDICTED: CTP synthase [Brassica rapa]
Brassica_napus_newGene_16398	1.06555	1.35526	1.50669	3.51694	2.38953	2.87775	0.00123453	1.00405	up	up	PREDICTED: alpha N-terminal protein methyltransferase 1-like [Brassica oleracea var. oleracea]
BnA06g0224520	2.4657	2.86916	1.90021	5.73511	5.47326	4.39297	8.15e-05	1.00318	up	up	probable serine incorporator [Brassica napus]
BnA06g0262220	0.352257	0.507966	0.682808	1.17614	1.07896	1.5398	0.0130611	1.00177	normal	up	cytochrome P450 71B17-like isoform X1 [Brassica napus]
BnA01g0024050	0.652345	0.96234	0.771855	1.50214	1.86861	1.96208	0.00115497	1.00176	up	up	protein tesmin/TSO1-like CXC 2 isoform X1 [Brassica napus]
BnA06g0228000	3.65299	4.1832	4.7783	7.24327	10.8367	9.11363	9.29e-05	1.0005	up	up	phosphoenolpyruvate carboxylase kinase 1 [Brassica napus]
BnC01g0461660	2.90752	6.35671	3.16435	9.45448	11.3602	8.99829	0.00908804	1.00021	up	up	PREDICTED: B-box zinc finger protein 32-like [Brassica oleracea var. oleracea]
BnA01g0030810	2.2155	3.30802	2.09215	1.19075	0.69775	1.22138	0.0109935	-1.00051	normal	down	uncharacterized protein BNAC01G22980D [Brassica napus]
BnA01g0040850	5.2795	7.19067	6.74582	1.67422	1.89106	3.89511	0.0172801	-1.00112	normal	down	PREDICTED: protein yippee-like At3g11230 [Brassica oleracea var. oleracea]
BnA04g0180100	51.2463	52.019	49.7263	22.9701	28.3538	23.7346	2.1e-14	-1.00121	down	down	cell number regulator 8-like [Brassica napus]
Brassica_napus_newGene_10322	3.53045	2.06197	3.03471	1.4594	1.22553	0.766963	0.00728742	-1.00155	down	down	zinc finger protein BRUTUS-like At1g74770 isoform X1 [Brassica napus]
BnC03g0605240	13.6741	5.78873	7.08816	2.8525	4.60006	4.02377	0.00421198	-1.00166	down	down	calcium-transporting ATPase 2, plasma membrane-type-like, partial [Brassica napus]
BnC06g0760350	20.7618	2.18916	3.72504	1.94237	3.08191	1.60226	0.0494348	-1.00175	normal	down	PREDICTED: thioredoxin H8-like [Brassica oleracea var. oleracea]
BnC05g0726190	66.5777	35.1143	40.9182	20.7745	23.3486	21.5729	0.000162146	-1.00198	down	down	PREDICTED: dihydroneopterin aldolase 1-like isoform X2 [Brassica oleracea var. oleracea]
BnC02g0494330	13.4294	6.66443	8.51207	4.78433	4.04317	3.81615	0.00181018	-1.00242	down	down	PREDICTED: putative glutathione-specific gamma-glutamylcyclotransferase 2 [Brassica oleracea var. oleracea]
BnC09g0895180	277.394	308.778	304.423	140.118	140.791	154.515	3.3e-14	-1.0025	down	down	uncharacterized protein BNAC09G06720D [Brassica napus]
BnC01g0432560	15.1382	7.02749	8.34012	2.94904	6.32582	3.38941	0.0099331	-1.00257	down	down	PREDICTED: transcription factor bHLH27-like isoform X2 [Brassica oleracea var. oleracea]
BnC01g0465300	9.74114	14.0107	12.0446	5.34318	5.61934	5.73768	4.57e-05	-1.00325	down	down	protein LURP-one-related 13 [Brassica napus]
BnA10g0393890	6.81635	3.24724	6.05591	2.03314	2.36729	2.55381	0.00405461	-1.00332	down	down	flavonol synthase/flavanone 3-hydroxylase [Brassica napus]
BnA09g0344170	1.21151	1.50823	3.92119	0.791352	0.95765	0.605726	0.0325954	-1.00335	normal	down	la-related protein 1C [Brassica napus]
BnC09g0900860	10.9376	12.7918	18.6403	7.71397	5.33056	6.12359	0.000700996	-1.00346	down	down	PREDICTED: F-box protein PP2-A11-like [Brassica rapa]
BnA03g0095680	5.45184	3.87934	5.56884	1.7683	2.50897	2.25448	0.00318603	-1.0035	down	down	protein TIFY 9-like [Brassica napus]
BnC03g0588400	9.25398	9.28545	16.4587	3.03468	6.88177	5.15406	0.00564096	-1.00378	down	down	PREDICTED: calmodulin-like protein 12 isoform X1 [Brassica oleracea var. oleracea]
BnA04g0175310	9.25161	11.8399	14.3603	5.50263	5.3172	5.94766	6.1e-06	-1.00384	down	down	probable LRR receptor-like serine/threonine-protein kinase At3g47570 [Brassica napus]
BnUnng1005510	42.0907	53.3075	61.0442	24.7076	23.2117	26.7713	5.52e-07	-1.00398	down	down	glutathione synthetase, chloroplastic [Brassica napus]
BnA02g0063450	58.7381	43.7312	43.6663	23.7745	24.6973	22.1687	4.47e-10	-1.00414	down	down	BAG family molecular chaperone regulator 1-like [Brassica napus]
Brassica_napus_newGene_12321	3.35565	2.80693	3.38644	1.36782	1.31238	1.81381	9.98e-07	-1.00434	down	down	uncharacterized protein LOC106410211 [Brassica napus]
BnA05g0214010	309.052	106.151	222.252	82.3794	103.238	92.7219	0.0028774	-1.00468	down	down	jacalin-related lectin 35 [Brassica napus]
BnA05g0194760	50.3203	44.392	54.1213	21.9013	21.055	28.0125	1.75e-07	-1.005	down	down	uridine nucleosidase 1-like isoform X1 [Brassica napus]
Brassica_napus_newGene_5904	5.35102	5.8258	7.94387	3.11505	2.71968	2.78574	0.000604471	-1.00512	down	down	BnaC01g00140D [Brassica napus]
BnA03g0144240	53.0161	39.9076	39.5846	21.4904	22.4662	19.9447	1.25e-09	-1.00554	down	down	PREDICTED: protein starmaker isoform X1 [Brassica rapa]
BnC07g0802890	32.1968	28.6826	29.6127	13.8339	16.8474	13.4933	7.13e-14	-1.00616	down	down	F-box/kelch-repeat protein SKIP11 [Brassica napus]
Brassica_napus_newGene_1878	8.57168	5.57833	13.0233	2.53493	4.22356	4.73818	0.00516894	-1.00658	down	down	protein EARLY-RESPONSIVE TO DEHYDRATION 7, chloroplastic-like [Brassica napus]
BnA09g0391890	27.7905	15.5774	17.8972	10.4516	7.35881	9.64317	0.000660019	-1.00679	down	down	PREDICTED: auxin-responsive protein IAA3 [Brassica rapa]
BnC07g0830550	58.9455	34.1861	33.7571	19.4282	20.5105	18.9892	3.33e-05	-1.007	down	down	serine/threonine-protein kinase HT1-like isoform X1 [Brassica napus]
BnC04g0624740	69.7857	77.8798	63.8643	34.7147	34.8393	33.7709	1.8e-16	-1.00736	down	down	uncharacterized protein At1g04910 [Brassica napus]
BnUnng0952020	26.6099	32.2138	35.5377	11.643	16.1809	15.7822	9.1e-05	-1.00736	down	down	heavy metal-associated isoprenylated plant protein 36-like [Brassica napus]
BnC03g0545660	123.403	130.127	150.3	64.8222	68.8929	62.9826	2.93e-13	-1.00828	down	down	uncharacterized protein LOC106386703 [Brassica napus]
BnC02g0481120	8.56901	7.35352	6.84956	3.84914	3.59914	3.44336	2.32e-08	-1.00849	down	down	BnaC02g43790D [Brassica napus]
BnA07g0281250	37.1212	33.4152	31.2104	17.6868	13.7541	16.9785	7e-08	-1.0085	down	down	PREDICTED: lamin-like protein [Brassica rapa]
BnC07g0795020	13.2168	10.7686	10.9654	5.77737	5.78553	5.33989	2.18e-11	-1.00875	down	down	L-ascorbate oxidase homolog isoform X2 [Brassica napus]
BnC04g0684230	4.59202	5.13747	6.82087	3.17999	1.59093	2.57014	0.00136217	-1.00903	down	down	PREDICTED: ABC transporter B family member 4-like [Brassica oleracea var. oleracea]
BnA07g0297360	20.3213	7.73879	15.1424	4.26487	7.7637	5.74261	0.0097356	-1.00939	down	down	kunitz trypsin inhibitor 1-like [Brassica napus]
BnA03g0119590	1.00697	1.73684	2.1978	0.426132	0.877805	0.644857	0.0158858	-1.01021	normal	down	cysteine-rich receptor-like protein kinase 40 [Brassica napus]
BnA06g0240990	5.77441	15.6408	24.5099	4.63333	6.06342	7.2446	0.0183471	-1.01031	normal	down	BnaA06g15010D [Brassica napus]
BnA06g0256600	3.05379	2.97652	2.13752	1.10866	1.29416	1.38534	2.75e-05	-1.01049	down	down	protein ALWAYS EARLY 1-like isoform X2 [Brassica napus]
BnC02g0523000	110.443	93.02	109.945	42.1047	42.6136	62.2518	3.23e-06	-1.01094	down	down	PREDICTED: proline dehydrogenase 1, mitochondrial-like [Brassica oleracea var. oleracea]
BnA06g0226530	4.29795	3.3784	8.56857	1.86082	2.13338	2.60533	0.0109002	-1.01136	normal	down	4-substituted benzoates-glutamate ligase GH3.12-like [Brassica napus]
BnC05g0706890	12.5022	16.3834	23.4315	8.0777	8.39499	7.64122	0.000137196	-1.01153	down	down	patellin-2-like isoform X1 [Brassica napus]
BnA08g0322050	6.55532	7.16436	8.02309	3.10122	2.57916	3.95517	0.00101154	-1.01203	down	down	cold-regulated 413 plasma membrane protein 4 [Brassica napus]
BnC08g0856420	7.85424	5.62323	5.94129	3.362	3.57212	1.54018	0.0027751	-1.0129	down	down	BnaC08g48490D [Brassica napus]
BnC03g0558150	6.06776	5.69145	5.5347	2.53462	2.67712	3.00097	6.72e-08	-1.01372	down	down	galactan beta-1,4-galactosyltransferase GALS1-like [Brassica napus]
BnA05g0186440	2.30344	4.07054	4.05607	1.20581	1.74	1.59103	0.00270888	-1.01425	down	down	PREDICTED: calcium-dependent protein kinase 11 [Brassica rapa]
BnA07g0278950	16.3128	16.0755	19.2066	7.70549	9.43092	7.73102	1.63e-10	-1.01452	down	down	U-box domain-containing protein 44 [Brassica napus]
BnA02g0046480	10.8125	17.166	19.611	5.66136	7.10049	8.49688	0.000859846	-1.01477	down	down	BnaC05g14600D [Brassica napus]
BnC01g0424680	26.4503	24.4101	21.6172	12.2397	10.0906	12.2995	7e-10	-1.01493	down	down	PREDICTED: serine/threonine-protein kinase CTR1-like isoform X1 [Brassica oleracea var. oleracea]
BnC05g0716400	1.2332	4.1767	6.2848	1.08601	1.24863	1.71711	0.0312071	-1.015	normal	down	wall-associated receptor kinase 2-like [Brassica napus]
BnC03g0557150	7.30847	10.2875	9.04514	4.61172	3.47275	4.02457	0.000176229	-1.01507	down	down	PREDICTED: ras-related protein RABA5d [Brassica oleracea var. oleracea]
BnA02g0078300	10.0011	1.50778	1.72383	0.673096	0.488557	1.62693	0.0450688	-1.01601	normal	down	PREDICTED: GRF1-interacting factor 1 [Brassica rapa]
BnC04g0681400	2.92927	3.06258	5.423	1.54503	0.711123	1.97763	0.0207079	-1.01609	normal	down	BnaC04g48050D [Brassica napus]
BnA06g0253420	16.7027	14.3415	11.0634	6.86491	6.16827	6.61755	3.8e-06	-1.0164	down	down	transcription factor TCP7-like [Brassica napus]
BnC06g0747980	13.2667	14.2224	14.8385	5.91173	7.14709	7.27322	1.17e-10	-1.01686	down	down	chloride channel protein CLC-a-like [Brassica napus]
BnA03g0093290	2.31585	4.64713	5.64151	1.07529	2.02141	1.94923	0.0126509	-1.01746	normal	down	uncharacterized acetyltransferase At3g50280-like [Brassica napus]
BnC06g0748010	27.0984	29.8201	31.1255	12.22	14.0818	15.7957	8.76e-10	-1.01815	down	down	chloride channel protein CLC-a-like [Brassica napus]
BnA10g0423060	4.07978	4.91571	4.6953	2.02249	2.75511	1.38781	0.000485847	-1.01835	down	down	protein IQ-DOMAIN 1-like [Brassica napus]
BnA09g0344790	5.5894	2.51028	2.79955	1.29516	1.9061	1.45713	0.00336547	-1.01865	down	down	calmodulin-binding transcription activator 3-like isoform X3 [Brassica napus]
BnA08g0326980	41.4932	46.3632	48.7725	18.8908	21.3098	24.8966	4.53e-09	-1.01897	down	down	phosphate transporter PHO1 homolog 8-like [Brassica napus]
BnC02g0524810	92.8387	51.1514	54.7612	28.8322	31.6532	30.3973	5.22e-05	-1.01947	down	down	formin-A-like [Brassica napus]
BnA06g0262750	2.43643	5.13095	8.46789	1.57217	1.33253	2.53846	0.0310134	-1.0196	normal	down	GDSL esterase/lipase At2g03980-like [Brassica napus]
BnA02g0049640	1.31947	1.90559	2.75944	0.359397	1.18492	0.482997	0.0319279	-1.02038	normal	down	uncharacterized protein LOC106394826 isoform X1 [Brassica napus]
BnA03g0119930	42.2027	50.795	64.7373	22.0199	26.2912	25.6692	2.52e-06	-1.02049	down	down	PREDICTED: uncharacterized protein LOC103858697 [Brassica rapa]
BnUnng0944010	28.0883	13.0564	19.5723	7.75745	9.28577	9.18631	0.00230813	-1.0205	down	down	PREDICTED: jacalin-related lectin 42-like [Brassica oleracea var. oleracea]
BnA02g0087590	7.51039	4.19594	4.95298	2.86264	2.5425	2.1766	9.1e-05	-1.02072	down	down	cellulose synthase-like protein D3 [Brassica napus]
BnA09g0370850	0.463202	0.361124	0.651701	0.204065	0.223209	0.181718	0.00687864	-1.02073	down	down	BnaA02g23980D [Brassica napus]
BnC06g0769400	20.1266	20.6519	21.1284	10.2376	8.53999	10.2155	8.37e-07	-1.02082	down	down	auxin-responsive protein SAUR50 [Brassica napus]
BnC05g0714910	6.90405	3.20756	2.65972	1.12084	1.97219	1.48278	0.0238504	-1.02112	normal	down	BnaCnng26910D [Brassica napus]
BnC01g0432730	12.745	11.2026	13.4795	5.67881	6.99027	5.26252	3.35e-10	-1.02151	down	down	calcium-transporting ATPase 10, plasma membrane-type-like [Brassica napus]
BnC06g0748180	60.5619	63.8819	69.305	27.9508	24.529	37.6304	2.99e-06	-1.02153	down	down	PREDICTED: glycerophosphodiester phosphodiesterase GDPD2-like isoform X1 [Brassica oleracea var. oleracea]
BnA01g0035460	3.49931	1.60264	1.72694	0.817613	0.824023	0.994814	0.0136147	-1.02182	normal	down	probable isoaspartyl peptidase/L-asparaginase 2 [Brassica napus]
BnC04g0672240	6.84612	6.99002	9.71854	3.11852	4.33219	2.98548	0.000793864	-1.02195	down	down	BnaC04g42550D [Brassica napus]
BnA07g0296610	43.7556	7.93785	9.41743	2.99018	3.59012	5.63167	0.0425926	-1.02283	normal	down	PREDICTED: cysteine protease inhibitor WSCP-like [Brassica rapa]
BnA03g0094410	47.8941	36.4814	38.5928	19.5874	19.8707	19.3092	7.65e-12	-1.02437	down	down	protein ENHANCED DISEASE RESISTANCE 2-like [Brassica napus]
BnUnng1017100	64.4087	55.4641	57.567	27.2749	28.918	29.495	1.51e-18	-1.02442	down	down	aspartic proteinase PCS1-like isoform X1 [Brassica napus]
BnUnng0935790	3.69748	1.44385	2.13795	1.23522	0.748216	0.465372	0.0290124	-1.0254	normal	down	PREDICTED: beta carbonic anhydrase 3-like [Brassica oleracea var. oleracea]
BnA08g0323990	10.8577	4.56685	4.74116	2.61777	3.52584	2.21535	0.00559182	-1.02547	down	down	uncharacterized protein LOC106361563 isoform X1 [Brassica napus]
BnC07g0780990	24.2316	95.1208	41.6174	19.8015	19.9248	23.7109	0.0123746	-1.02568	normal	down	xyloglucan endotransglucosylase/hydrolase protein 24 [Brassica napus]
BnC01g0455280	1.74864	1.35894	3.29878	0.217517	1.18282	0.511776	0.0382486	-1.02614	normal	down	probable 2-oxoglutarate-dependent dioxygenase JRG21 [Brassica napus]
BnC03g0570190	22.4462	17.8528	23.3299	9.48125	11.5423	9.12412	1.6e-08	-1.0266	down	down	protein ABHD11-like [Brassica napus]
Brassica_napus_newGene_10798	22.4868	21.9016	19.1273	10.2783	10.8197	9.34646	5.1e-13	-1.02675	down	down	patellin-1-like [Brassica napus]
BnC04g0635460	40.2556	17.7349	26.8771	8.72247	16.1652	11.4218	0.0025673	-1.02721	down	down	protein TIFY 10B-like isoform X1 [Brassica napus]
BnC08g0882100	7.00034	6.63464	8.98595	2.73567	4.02011	3.35866	0.00030302	-1.02801	down	down	dehydration-responsive element-binding protein 1F-like [Brassica napus]
BnC05g0686010	8.01779	9.26303	8.50066	4.04517	4.06987	4.02456	2.32e-08	-1.02807	down	down	gibberellin 2-beta-dioxygenase 6-like [Brassica napus]
BnC05g0726760	20.9118	24.4412	23.5117	9.70754	11.4744	11.5052	6.79e-10	-1.02854	down	down	probable sugar phosphate/phosphate translocator At3g11320 [Brassica napus]
BnA04g0181910	3.62418	3.30795	7.98971	1.36565	2.57346	1.49288	0.0216809	-1.02922	normal	down	CASP-like protein 4D2 [Brassica napus]
BnC06g0752770	7.43442	5.84266	7.83624	3.30799	1.87214	3.78028	0.00212151	-1.02948	down	down	basic leucine zipper 61-like isoform X1 [Brassica napus]
BnC03g0545700	11.3682	8.94362	10.266	4.99455	4.27241	4.9834	3.02e-07	-1.02977	down	down	PREDICTED: heptahelical transmembrane protein 1 [Brassica oleracea var. oleracea]
BnC07g0781790	4.93408	5.35274	7.17691	2.0993	3.26624	2.61834	5.03e-05	-1.02999	down	down	putative disease resistance RPP13-like protein 1 [Brassica napus]
BnC08g0841060	13.5739	13.8109	15.5686	6.82043	7.01796	6.7416	3.81e-14	-1.03037	down	down	BnaA08g06380D, partial [Brassica napus]
BnC04g0622060	7.17063	5.18936	5.89438	2.55799	3.45205	2.46238	3.08e-06	-1.03044	down	down	inactive TPR repeat-containing thioredoxin TTL3 [Brassica napus]
BnC03g0583360	38.7842	25.4654	24.5811	9.02477	11.401	18.0285	0.00102218	-1.03049	down	down	protein DMR6-LIKE OXYGENASE 1-like [Brassica napus]
BnC06g0764920	3.07115	3.72045	1.3929	0.938004	1.26679	0.859553	0.0171383	-1.03081	normal	down	PREDICTED: uncharacterized protein LOC106298358 [Brassica oleracea var. oleracea]
BnA01g0044020	3.75663	2.58037	3.94244	1.23202	0.34348	1.70188	0.0308746	-1.03132	normal	down	BnaAnng02960D [Brassica napus]
BnA04g0174590	2.22399	1.776	2.89458	1.11541	1.00017	0.736851	0.00478064	-1.03192	down	down	uncharacterized protein LOC106449961 [Brassica napus]
BnA06g0258280	2.90474	2.62394	2.27505	0.503591	0.569967	1.46143	0.0298734	-1.03215	normal	down	PREDICTED: uncharacterized protein LOC103874722 [Brassica rapa]
BnUnng0940560	1.82058	3.13719	4.03953	1.23849	1.38313	1.11036	0.00498217	-1.0322	down	down	receptor-like kinase TMK3 [Brassica napus]
BnC07g0817260	120.919	77.7756	81.4863	55.3394	32.6673	37.397	0.000123831	-1.03284	down	down	transcription factor MYB44-like [Brassica napus]
Brassica_napus_newGene_13179	5.12704	4.70913	6.01438	1.0125	2.86195	2.58168	0.00703045	-1.03291	down	down	PREDICTED: disease resistance protein RML1B-like [Raphanus sativus]
BnA07g0300460	92.5523	81.0984	89.535	43.4518	38.9583	43.4438	5.26e-16	-1.03308	down	down	3-hydroxy-3-methylglutaryl-coenzyme A reductase 1-like [Brassica napus]
BnA03g0104920	3.02681	3.26518	2.70388	1.14907	1.46832	1.38971	0.000188034	-1.03411	down	down	non-functional pseudokinase ZED1-like [Brassica napus]
BnA06g0259060	2.73218	1.05423	1.60199	0.746663	0.840467	0.443967	0.0141081	-1.03436	normal	down	peptidyl-prolyl cis-trans isomerase FKBP65 [Brassica napus]
BnC03g0554500	9.27153	8.92464	9.24221	5.17152	3.35409	3.19119	0.00143198	-1.035	down	down	uncharacterized protein BNAC08G12600D [Brassica napus]
BnC08g0871640	4.92745	4.48269	5.0355	2.22172	2.44752	2.20407	2.18e-13	-1.03625	down	down	uncharacterized protein LOC106415497 [Brassica napus]
BnC03g0550210	50.7681	47.7337	51.6692	24.1176	25.4947	22.1875	4.02e-16	-1.03645	down	down	PREDICTED: GPI-anchored protein LORELEI-like [Brassica oleracea var. oleracea]
BnA09g0373990	7.76253	10.1343	9.22164	2.2348	2.01367	5.78418	0.0154467	-1.03649	normal	down	heavy metal-associated isoprenylated plant protein 45 [Brassica napus]
BnA08g0331560	37.1053	38.8612	38.935	12.3788	19.3701	20.7459	1.18e-05	-1.03702	down	down	PREDICTED: dehydration-responsive element-binding protein 1F-like [Brassica rapa]
BnA09g0367560	5.73112	3.58509	3.07038	0.678352	0.399501	2.42776	0.0356716	-1.03711	normal	down	BnaA09g30710D [Brassica napus]
BnA06g0264870	6.73884	4.32585	4.09569	1.05307	1.64453	2.76558	0.0187801	-1.03716	normal	down	PREDICTED: uncharacterized protein At1g66480-like [Brassica rapa]
BnA02g0045580	46.7619	59.5234	61.1432	22.7579	27.9325	27.9524	1.12e-08	-1.03767	down	down	PREDICTED: chloride channel protein CLC-a-like [Brassica rapa]
BnA01g0013580	0.381692	1.3193	1.45558	0.025976	0.220237	0.399385	0.0391034	-1.03867	normal	down	PREDICTED: receptor-like serine/threonine-protein kinase SD1-8 [Brassica rapa]
BnUnng0938590	42.0747	54.1791	50.664	20.8026	23.9951	24.4177	8.06e-10	-1.03882	down	down	F-box/kelch-repeat protein SKIP11-like [Brassica napus]
BnC09g0931650	0.804455	1.16583	1.39928	0.526528	0.407032	0.411988	0.00716307	-1.03927	down	down	protein downstream neighbor of Son [Brassica napus]
BnC01g0447050	7.24076	5.61205	3.7093	2.06441	1.52222	2.84059	0.00915584	-1.03937	down	down	PREDICTED: uncharacterized protein LOC106296349 [Brassica oleracea var. oleracea]
BnC05g0726240	76.1232	51.7921	57.3961	32.1712	25.0032	28.5313	1.73e-07	-1.03998	down	down	fasciclin-like arabinogalactan protein 18 [Brassica napus]
BnC04g0618790	2.79468	2.20883	1.75793	0.983997	1.20635	0.333935	0.0157727	-1.04134	normal	down	PREDICTED: SWI/SNF complex subunit SWI3A [Brassica oleracea var. oleracea]
BnA06g0230470	19.5204	25.6909	21.6631	10.9572	9.60712	10.2548	6.54e-07	-1.04139	down	down	uncharacterized protein BNAA02G27000D [Brassica napus]
BnA08g0324170	43.0753	36.3957	42.4937	20.007	20.5033	17.588	5.2e-16	-1.0418	down	down	CSC1-like protein ERD4 [Brassica napus]
BnA02g0063920	9.68697	12.8925	21.3287	5.56379	6.95657	6.51247	0.00103593	-1.04187	down	down	probable polyamine oxidase 4 [Brassica napus]
Brassica_napus_newGene_4812	1.71557	1.11141	4.55242	0.699421	1.13121	0.407809	0.0324389	-1.04217	normal	down	BnaC01g30750D [Brassica napus]
BnC02g0513750	15.1592	20.2621	20.952	7.59495	9.08033	9.18539	3.15e-06	-1.04283	down	down	PREDICTED: uncharacterized protein LOC106318602 isoform X1 [Brassica oleracea var. oleracea]
BnC06g0757790	9.0038	9.70771	12.0072	4.60949	4.40541	4.88842	1.45e-05	-1.04344	down	down	uncharacterized protein LOC106356956 [Brassica napus]
BnC03g0605490	12.3449	12.6193	14.1036	5.58427	6.73774	5.77238	1.09e-07	-1.04581	down	down	PREDICTED: cold-regulated 413 plasma membrane protein 4 [Brassica rapa]
BnA02g0070230	1.96913	3.09181	3.69407	0.676853	1.49531	1.35582	0.00579826	-1.0464	down	down	uncharacterized protein LOC106399481 isoform X1 [Brassica napus]
Brassica_napus_newGene_7318	50.6896	44.9468	42.9644	15.9088	23.6874	21.9615	3.13e-07	-1.04689	down	down	protein NUCLEAR FUSION DEFECTIVE 4-like [Brassica napus]
Brassica_napus_newGene_16514	3.20441	4.09839	2.49111	1.63641	1.56225	2.41859	0.0206143	-1.04697	normal	down	probable NOT transcription complex subunit VIP2 isoform X4 [Brassica napus]
BnA08g0319160	32.9434	68.3639	83.2105	17.0956	34.798	24.0845	0.00459584	-1.04729	down	down	PREDICTED: xyloglucan endotransglucosylase/hydrolase protein 24-like [Brassica rapa]
BnC09g0930150	483.619	360.632	455.07	201.143	208.257	201.71	4.25e-12	-1.04754	down	down	--
BnA03g0116050	6.93309	9.14079	10.7972	4.72324	2.89254	3.30626	0.00374965	-1.04806	down	down	uncharacterized protein LOC111215840 [Brassica napus]
Brassica_napus_newGene_15437	1.8062	1.03038	1.61235	0.950832	0.24807	0.49914	0.0147581	-1.04889	normal	down	ferric reduction oxidase 5-like [Brassica napus]
BnC05g0729010	433.752	364.764	328.127	158.034	190.238	181.149	5.89e-13	-1.04989	down	down	serine/threonine-protein kinase AtPK2/AtPK19 isoform X1 [Brassica napus]
BnC05g0700390	19.7504	17.7724	18.5505	8.70122	9.82973	8.14688	1.65e-20	-1.0499	down	down	mediator of RNA polymerase II transcription subunit 15a-like [Brassica napus]
BnC07g0810620	52.83	63.5474	71.0279	27.7244	29.8043	29.7589	3.64e-09	-1.05022	down	down	PREDICTED: uncharacterized protein LOC103874566 [Brassica rapa]
BnC09g0895030	24.6501	3.10707	2.92516	1.10841	1.36308	1.13609	0.0294726	-1.05029	normal	down	glutathione S-transferase T3-like [Brassica napus]
BnC07g0787360	66.0039	94.9081	95.3346	40.2931	32.7676	42.7079	9.34e-06	-1.05047	down	down	uncharacterized protein At4g14450, chloroplastic [Brassica napus]
BnC07g0813950	7.14562	5.97133	10.2593	2.77481	3.34141	4.05873	0.000361451	-1.0507	down	down	membrane protein of ER body 2-like [Brassica napus]
BnC07g0805300	5.15286	6.73613	7.44003	2.20545	3.10324	3.23524	0.000122215	-1.05127	down	down	uncharacterized protein BNAC07G23590D isoform X1 [Brassica napus]
BnC06g0768110	4.5057	6.28248	12.0023	1.65508	3.60365	3.19709	0.0138538	-1.05147	normal	down	PREDICTED: LOW QUALITY PROTEIN: uncharacterized protein LOC106299862 [Brassica oleracea var. oleracea]
BnUnng0983520	30.594	41.1743	40.7169	14.2027	20.2798	17.0066	1.51e-06	-1.05153	down	down	glutathione S-transferase U12-like [Brassica napus]
BnA06g0241610	80.3641	73.202	74.4113	35.9107	37.798	34.9196	8.02e-27	-1.05159	down	down	BnaA06g15610D [Brassica napus]
BnA07g0290570	48.345	43.2774	28.8934	15.0888	22.1319	17.052	1.45e-05	-1.0517	down	down	PREDICTED: uncharacterized protein LOC103830907 [Brassica rapa]
BnA07g0302270	6.01723	4.46548	5.69013	2.36226	2.75913	2.3468	4.08e-08	-1.05204	down	down	mechanosensitive ion channel protein 6-like [Brassica napus]
Brassica_napus_newGene_12146	25.9227	21.6603	24.5372	11.1315	10.79	11.928	2.7e-13	-1.05216	down	down	PREDICTED: uncharacterized protein LOC103833105 [Brassica rapa]
BnC04g0663400	38.3373	23.9503	21.3274	7.85935	17.5183	8.27651	0.00508858	-1.05301	down	down	phytosulfokines 2-like [Brassica napus]
BnA05g0222640	1.43577	2.8564	2.56696	0.623301	1.11336	1.07506	0.00361581	-1.05337	down	down	BnaA05g34110D [Brassica napus]
BnA05g0217580	64.6274	48.813	51.4734	29.3988	23.0709	23.8422	2.72e-09	-1.05356	down	down	fasciclin-like arabinogalactan protein 18 [Brassica napus]
BnC06g0744540	0.913966	1.01724	0.86939	0.389606	0.261018	0.444565	0.00588386	-1.05376	down	down	pumilio homolog 12 [Brassica napus]
BnA06g0262820	9.29035	3.60119	3.1375	2.03759	2.21839	1.23187	0.0202218	-1.05394	normal	down	BnaC07g49330D [Brassica napus]
BnA07g0302810	2.61851	2.12559	1.95108	0.755712	1.17193	1.04311	5.36e-05	-1.05397	down	down	PREDICTED: disease resistance protein TAO1-like [Brassica rapa]
BnC07g0836010	7.67674	8.95331	8.89367	3.92217	3.41486	4.29667	4.5e-07	-1.05409	down	down	monooxygenase 2-like isoform X2 [Brassica napus]
BnA03g0098260	12.676	9.66227	12.0031	6.92675	3.68004	3.75353	0.00171738	-1.05445	down	down	uncharacterized protein BNAA03G07520D [Brassica napus]
BnA08g0330100	11.8634	12.4465	29.8154	8.47539	6.5667	6.14346	0.00765842	-1.05467	down	down	PREDICTED: ubiquitin-conjugating enzyme E2 36-like [Brassica rapa]
BnC04g0622620	8.89721	11.9079	15.4566	5.2895	5.48732	5.55741	1.56e-05	-1.05484	down	down	filament-like plant protein 4 [Brassica napus]
BnA04g0178230	35.0606	16.4636	11.8122	5.73232	10.9698	7.28154	0.0100734	-1.05531	normal	down	PREDICTED: protein TIFY 5B-like [Brassica rapa]
BnC06g0764930	7.20721	5.38129	6.80198	2.09717	3.76771	2.52163	0.000575164	-1.05562	down	down	uncharacterized protein LOC106403427 [Brassica napus]
BnA08g0317870	4.51963	5.60408	8.10222	2.23819	2.67876	2.94402	0.000466604	-1.05736	down	down	PREDICTED: V-type proton ATPase subunit H-like isoform X2 [Brassica oleracea var. oleracea]
BnC01g0465480	1.86036	2.17581	1.38446	0.543171	0.751469	0.742011	0.0100127	-1.05817	normal	down	PREDICTED: bidirectional sugar transporter SWEET16 [Brassica rapa]
BnA05g0200550	10.2144	21.545	10.5902	8.04876	3.62205	4.89446	0.00653359	-1.05883	down	down	ubiquinol oxidase 3, mitochondrial-like [Brassica napus]
BnA10g0410240	10.3297	8.3974	10.034	3.97423	4.23135	4.94418	6.06e-08	-1.05932	down	down	protein EARLY-RESPONSIVE TO DEHYDRATION 7, chloroplastic-like isoform X2 [Brassica napus]
BnA09g0351980	151.015	110.893	146.715	56.7999	62.926	68.9032	1.59e-09	-1.05947	down	down	cylicin-2-like [Brassica napus]
BnA10g0393790	121.895	77.3246	66.566	38.1313	48.1545	31.6109	3.7e-05	-1.05952	down	down	BnaA10g27930D [Brassica napus]
BnA02g0052030	1.7849	1.83894	1.85179	0.320285	1.02801	0.670159	0.0119775	-1.06139	normal	down	PREDICTED: uncharacterized protein LOC103850930 [Brassica rapa]
BnC04g0652630	50.3145	31.4938	32.1784	15.5767	17.2511	18.5012	1.46e-06	-1.0615	down	down	PREDICTED: probable inactive receptor-like protein kinase At3g56050 [Brassica oleracea var. oleracea]
BnA08g0319710	56.9432	79.098	76.2808	26.6928	31.6684	37.6035	1.86e-06	-1.06156	down	down	PREDICTED: stem-specific protein TSJT1-like [Brassica rapa]
Brassica_napus_newGene_17160	10.2755	0.639831	6.9806	0.760105	0.641227	0.350383	0.025258	-1.06179	normal	down	6-phosphogluconate dehydrogenase, decarboxylating 2, chloroplastic-like [Brassica napus]
BnA07g0270150	39.0513	51.8453	69.9427	23.4176	24.7969	22.2821	0.000126563	-1.06194	down	down	BnaA07g36180D [Brassica napus]
BnA02g0062580	37.5568	38.6209	39.0445	18.8869	15.5101	17.9781	1.8e-07	-1.0622	down	down	PREDICTED: arabinogalactan peptide 22 [Raphanus sativus]
BnA08g0328030	13.2771	8.40724	7.77564	3.96587	3.83146	4.78501	0.000328599	-1.06278	down	down	ethylene-responsive transcription factor ERF012-like [Brassica napus]
BnC04g0661310	47.1268	32.5655	38.6913	15.6411	20.6202	17.6575	1.73e-07	-1.06289	down	down	protein C2-DOMAIN ABA-RELATED 1 [Brassica napus]
BnC07g0823840	1.91637	3.04581	2.63046	1.38259	0.61215	0.980923	0.0049569	-1.0633	down	down	PREDICTED: trehalase-like isoform X2 [Brassica oleracea var. oleracea]
BnA06g0230110	179.668	209.095	216.543	85.8604	93.3524	102.286	4.31e-12	-1.0635	down	down	sugar transport protein 1-like [Brassica napus]
BnA10g0396560	19.4576	27.0607	29.9836	10.2965	12.4636	11.7024	3.95e-06	-1.06427	down	down	PREDICTED: G-box-binding factor 4 [Brassica rapa]
BnC02g0515800	123.96	101.556	102.836	43.6519	53.6821	54.9399	4.12e-12	-1.06445	down	down	PREDICTED: mitogen-activated protein kinase 17-like [Brassica oleracea var. oleracea]
Brassica_napus_newGene_9855	4.13446	5.99451	4.73868	1.91906	2.62768	2.02371	4.94e-05	-1.06485	down	down	uncharacterized protein LOC106397663 isoform X1 [Brassica napus]
BnC03g0617820	135.012	166.603	170.271	76.457	71.8835	69.5166	3.97e-10	-1.06532	down	down	arabinogalactan peptide 21 [Brassica napus]
BnC09g0899740	110.015	75.5933	89.3819	37.9621	42.0625	45.7058	6.8e-09	-1.06562	down	down	V-type proton ATPase subunit E3 [Brassica napus]
BnA08g0328780	89.5815	48.6289	51.5751	23.4307	32.7138	26.9	6.47e-05	-1.06624	down	down	PREDICTED: protein TIFY 10A-like [Brassica rapa]
Brassica_napus_newGene_11603	2.35679	1.70735	1.97707	0.881166	0.744711	0.766289	0.00468148	-1.06646	down	down	--
BnA09g0344350	17.1099	29.1397	19.7011	11.2558	9.97401	7.20254	0.00031371	-1.06704	down	down	PREDICTED: histone H1 [Brassica rapa]
BnC04g0633190	12.5978	6.31605	7.22804	4.7439	3.06834	2.98306	0.00133073	-1.0685	down	down	putative UDP-arabinose 4-epimerase 2 [Brassica napus]
BnA03g0124540	7.66107	8.08813	11.5404	3.33827	3.93531	4.60677	9.48e-05	-1.0687	down	down	PREDICTED: UDP-galactose/UDP-glucose transporter 2 [Raphanus sativus]
BnC03g0572200	3.08579	3.47031	3.66333	0.433134	2.01361	0.639409	0.0255907	-1.06872	normal	down	PREDICTED: auxin-responsive protein SAUR36-like [Brassica oleracea var. oleracea]
Brassica_napus_newGene_16192	3.75269	7.48673	2.30454	1.83815	1.6837	1.55571	0.00917425	-1.06894	down	down	probable 2-oxoglutarate-dependent dioxygenase AOP1 [Brassica napus]
BnA03g0153580	96.9231	59.2412	60.853	34.902	30.7063	31.4836	1.08e-06	-1.07025	down	down	UDP-glucuronate 4-epimerase 1-like [Brassica napus]
BnC04g0654050	29.3402	29.5321	40.7692	12.4619	18.907	13.3395	5e-06	-1.07027	down	down	PREDICTED: lipase-like PAD4 isoform X1 [Brassica oleracea var. oleracea]
BnC05g0693490	10.9715	3.56917	3.99356	2.07701	2.55617	1.98767	0.0124939	-1.07098	normal	down	protein DOG1-like 3 [Brassica napus]
BnC04g0645270	4.0938	2.46686	2.62023	1.12048	1.40375	1.38029	0.000281733	-1.07115	down	down	PREDICTED: amino acid permease 1-like isoform X2 [Brassica oleracea var. oleracea]
BnC06g0758930	28.0924	23.3503	26.8688	9.59461	12.2777	13.4049	3.36e-07	-1.07118	down	down	BnaC06g23720D [Brassica napus]
BnUnng0975060	62.9885	30.3669	32.8179	18.2152	20.7064	15.1649	0.000193384	-1.07298	down	down	xyloglucan glycosyltransferase 4-like [Brassica napus]
BnUnng0961780	2.05551	1.58688	1.54822	0.836119	0.615852	0.782915	0.000140301	-1.07308	down	down	putative cyclic nucleotide-gated ion channel 19 [Brassica napus]
Brassica_napus_newGene_4280	31.4181	24.4235	26.3554	12.6909	13.0576	12.2691	8.49e-14	-1.0733	down	down	pectinesterase 1-like [Brassica napus]
BnA02g0048310	11.4074	15.5699	19.3876	4.6603	8.83707	6.26955	0.000485847	-1.07365	down	down	probable 2-oxoglutarate-dependent dioxygenase At5g05600 [Brassica napus]
BnC07g0802980	24.6674	23.6142	24.4413	11.1773	11.6675	11.1604	1.54e-22	-1.07378	down	down	PREDICTED: KH domain-containing protein At4g18375-like [Brassica oleracea var. oleracea]
BnC03g0596110	37.2159	41.3063	44.069	18.1335	19.9854	18.7941	7.47e-15	-1.07383	down	down	isovaleryl-CoA dehydrogenase, mitochondrial-like [Brassica napus]
BnC09g0916750	6.71906	3.54566	6.15085	2.00278	2.37553	2.43114	0.000867504	-1.07403	down	down	flavonol synthase/flavanone 3-hydroxylase [Brassica napus]
BnC08g0876060	33.0758	46.0171	43.9086	14.9034	17.242	22.3566	6.71e-06	-1.07448	down	down	chaperone protein dnaJ 10-like isoform X2 [Brassica napus]
BnA04g0167660	2.18137	3.75569	4.79978	1.32232	1.78177	1.22116	0.00302119	-1.07478	down	down	proline dehydrogenase 2, mitochondrial [Brassica napus]
Brassica_napus_newGene_13629	1.51033	1.60743	1.68542	0.518082	0.246999	0.919292	0.0129833	-1.07487	normal	down	G-type lectin S-receptor-like serine/threonine-protein kinase SD1-29 [Brassica napus]
BnA04g0167060	3.72769	2.33729	4.29368	0.966558	1.82099	1.37644	0.00259466	-1.07525	down	down	uncharacterized protein LOC106445876 [Brassica napus]
BnC09g0918160	5.93431	4.11663	3.87408	1.1436	2.61442	1.68425	0.00453649	-1.07563	down	down	transcription factor bHLH35-like [Brassica napus]
BnC06g0767680	380.85	299.432	272.131	142.943	168.099	122.588	4.54e-09	-1.07624	down	down	expressed protein [Arabidopsis lyrata subsp. lyrata]
Brassica_napus_newGene_14162	31.5317	33.5198	26.4426	10.6466	14.6051	15.6708	7.2e-08	-1.07657	down	down	PREDICTED: serine decarboxylase-like [Brassica oleracea var. oleracea]
BnC02g0476760	7.2608	2.69678	1.29123	1.11222	0.625681	1.32296	0.0270661	-1.07689	normal	down	probable RNA-binding protein ARP1 [Brassica napus]
BnA08g0318230	14.5107	4.3309	5.94132	2.75508	3.35391	2.90543	0.00950471	-1.07691	down	down	uncharacterized protein LOC106389473 isoform X1 [Brassica napus]
Brassica_napus_newGene_8828	4.4573	3.9364	5.91798	2.15471	1.90837	1.89335	0.00125912	-1.07728	down	down	PREDICTED: uncharacterized protein LOC108813663 [Raphanus sativus]
BnA06g0257310	43.1569	67.6566	58.3926	21.8775	29.9042	24.1492	1.09e-06	-1.07775	down	down	beta-D-xylosidase 1-like [Brassica napus]
BnC04g0665420	30.0889	19.3614	23.2814	10.7294	10.3515	11.668	3.71e-08	-1.0779	down	down	potassium channel AKT1-like [Brassica napus]
BnC01g0461440	38.8393	43.0271	36.4518	16.6142	16.1194	20.7704	9.57e-09	-1.07863	down	down	PREDICTED: calmodulin-like protein 8 [Brassica oleracea var. oleracea]
BnC03g0548670	20.5704	21.066	21.9561	8.51446	9.70751	10.9515	5.12e-12	-1.07888	down	down	ubiquitin carboxyl-terminal hydrolase 23-like [Brassica napus]
BnUnng0952780	11.5992	11.1242	12.7631	4.88101	6.24644	5.17358	1.95e-11	-1.07892	down	down	uncharacterized protein LOC106345664 isoform X1 [Brassica napus]
BnC07g0790110	42.4151	29.4452	23.8132	14.2017	17.7678	8.84856	0.000232387	-1.07944	down	down	PREDICTED: glucose-6-phosphate 1-dehydrogenase 3, chloroplastic [Brassica oleracea var. oleracea]
BnA07g0276130	3.98248	5.1705	4.99287	2.19874	1.96181	1.91569	0.000130189	-1.07967	down	down	PREDICTED: uncharacterized protein LOC103829118 [Brassica rapa]
BnC07g0815160	20.9537	3.37528	5.90335	2.5916	2.63503	3.78707	0.0229631	-1.08026	normal	down	transcription factor MYB44-like [Brassica napus]
BnC06g0744320	47.0055	40.1032	42.4216	20.128	20.5796	19.5619	2.91e-23	-1.08069	down	down	PREDICTED: pectinesterase 1 [Brassica oleracea var. oleracea]
BnC05g0722320	29.1008	57.5838	49.6728	17.3542	19.8312	20.9413	0.000233988	-1.08078	down	down	rapid alkalinization factor 23 [Brassica napus]
BnC03g0577800	5.40402	6.77255	7.98886	2.50976	3.51136	2.55333	0.000260283	-1.08078	down	down	RPM1-interacting protein 4-like [Brassica napus]
BnC09g0913750	10.657	12.8748	11.176	6.21114	3.32689	3.98691	0.00342363	-1.08123	down	down	PREDICTED: arabinogalactan peptide 22-like [Brassica oleracea var. oleracea]
BnC01g0426690	38.9342	16.6284	22.2823	9.46273	11.6893	11.3627	0.000458158	-1.08128	down	down	PREDICTED: mitogen-activated protein kinase kinase kinase NPK1 [Brassica oleracea var. oleracea]
BnC09g0911710	4.34764	4.48578	3.725	1.94329	2.01334	1.64737	6.76e-07	-1.08158	down	down	BnaCnng32770D [Brassica napus]
Brassica_napus_newGene_6341	46.9612	55.1581	47.0517	15.5703	20.4527	12.5291	1.58e-07	-1.0817	down	down	PREDICTED: uncharacterized protein LOC106338441 [Brassica oleracea var. oleracea]
BnA09g0372820	6.16244	8.88068	10.1173	3.28612	3.80166	3.88764	2.51e-05	-1.08331	down	down	amino acid transporter AVT1A [Brassica napus]
BnA09g0369400	37.8495	41.267	43.0872	18.4445	18.0027	19.8473	6.2e-16	-1.08458	down	down	PREDICTED: receptor-like protein kinase FERONIA [Brassica rapa]
BnA02g0087190	16.9063	14.5126	13.2102	5.37105	7.97916	6.73027	2.69e-08	-1.08503	down	down	CBS domain-containing protein CBSCBSPB1 [Brassica napus]
Brassica_napus_newGene_3811	6.19781	4.73119	4.37153	1.76386	3.01669	1.24407	0.00162933	-1.08538	down	down	PREDICTED: protein CHUP1, chloroplastic-like, partial [Brassica oleracea var. oleracea]
BnA05g0209730	5.98163	5.08973	6.49318	2.01883	3.38612	1.90766	0.000547498	-1.08546	down	down	PREDICTED: transcription factor MYB21 [Brassica rapa]
BnC08g0856240	1.78418	1.34342	1.23695	0.677662	0.163888	0.445516	0.021418	-1.08626	normal	down	BnaCnng09450D [Brassica napus]
Brassica_napus_newGene_6444	3.05316	1.27704	1.13166	0.619624	0.664581	0.99941	0.0100627	-1.08658	normal	down	hypothetical protein AXX17_AT2G28770 [Arabidopsis thaliana]
BnA07g0295500	107.372	94.5408	103.301	48.0568	36.8728	52.1756	5.24e-09	-1.08682	down	down	probable galacturonosyltransferase-like 9 [Brassica napus]
BnC09g0902860	9.82157	4.91339	7.11296	3.1196	3.21272	2.93042	0.000129347	-1.08748	down	down	serine decarboxylase-like [Brassica napus]
BnC07g0786600	5.38089	6.49635	6.76218	2.87564	2.8785	2.66977	1.35e-09	-1.08876	down	down	uncharacterized protein LOC106402678 isoform X1 [Brassica napus]
BnA02g0052660	26.0504	6.69337	9.04808	4.44145	5.34474	5.39544	0.00772846	-1.08956	down	down	protein LONGIFOLIA 1-like [Brassica napus]
BnA06g0223940	7.6681	8.45722	8.71281	4.16816	3.65312	3.40831	3.64e-10	-1.08999	down	down	pectinesterase 1-like [Brassica napus]
BnC06g0775070	8.80892	7.69566	7.98647	3.09667	2.6759	4.5828	0.000106724	-1.09001	down	down	PREDICTED: AP2-like ethylene-responsive transcription factor At1g79700 [Brassica oleracea var. oleracea]
BnC01g0465330	14.8448	12.0536	12.5049	6.15757	5.80788	6.00549	6.44e-14	-1.09085	down	down	COBRA-like protein 8 [Brassica napus]
BnA08g0305120	36.4662	50.0574	55.7624	12.4411	21.6839	25.0444	0.000428569	-1.09258	down	down	PREDICTED: protein PLANT CADMIUM RESISTANCE 2-like [Brassica oleracea var. oleracea]
BnA04g0165370	26.8441	19.019	21.5139	11.4231	10.9625	5.60371	0.00042415	-1.09291	down	down	BnaA04g05430D [Brassica napus]
BnC07g0821260	5.38891	4.64874	5.8429	2.2318	2.78609	2.10496	4.97e-09	-1.0954	down	down	disease resistance protein RRS1 [Brassica napus]
BnA10g0393100	5.49238	5.27527	5.70902	3.18956	1.65101	1.81409	0.000954515	-1.096	down	down	PREDICTED: LOW QUALITY PROTEIN: probable disease resistance protein At1g12280 [Brassica rapa]
BnC08g0879480	1.22708	1.69277	1.25482	0.035212	0.076826	0.557485	0.0259577	-1.09675	normal	down	uncharacterized protein LOC106411602 [Brassica napus]
BnA03g0102590	28.4615	28.1876	29.3176	11.065	13.3287	14.5344	1.13e-12	-1.09818	down	down	PREDICTED: ubiquitin carboxyl-terminal hydrolase 23-like [Brassica rapa]
BnA09g0373390	20.1114	36.0242	22.2633	10.2279	11.9577	11.5474	2.34e-05	-1.09849	down	down	amino acid transporter AVT6C [Brassica napus]
BnC07g0829970	84.8722	54.2167	57.8318	31.2078	26.0665	29.3931	1.29e-07	-1.099	down	down	UDP-glucuronate 4-epimerase 1-like [Brassica napus]
BnA09g0382770	10.0674	5.01375	10.1899	3.77068	3.07868	3.23368	0.0012599	-1.09928	down	down	myb-related protein 330-like isoform X3 [Brassica napus]
BnA08g0333880	5.82078	5.73126	9.51624	3.07627	2.26735	3.11634	0.000906073	-1.09952	down	down	cucumber peeling cupredoxin-like [Brassica napus]
BnC03g0533860	3.30172	5.24528	6.28321	2.26613	1.97067	1.64034	0.00151096	-1.09961	down	down	uncharacterized protein BNAC03G01040D [Brassica napus]
Brassica_napus_newGene_14381	11.519	1.73999	2.30449	1.43951	1.55001	1.04851	0.0240352	-1.09995	normal	down	acyl-protein thioesterase 1-like [Brassica napus]
BnC01g0426900	18.3943	11.7361	10.2524	6.70146	3.1386	5.73598	0.00237245	-1.10011	down	down	uncharacterized protein BNAC01G01990D [Brassica napus]
BnC06g0759780	158.665	77.7288	80.4235	35.4959	45.9578	49.6549	0.000214732	-1.10135	down	down	protein TIFY 7 isoform X2 [Brassica napus]
BnC06g0740950	52.5375	18.5669	38.2513	10.1779	13.2015	18.8887	0.00240429	-1.10152	down	down	TSK-associating protein 1 isoform X1 [Brassica napus]
BnA01g0020780	49.0829	56.5329	49.3215	19.2797	18.831	29.0601	1.71e-06	-1.10322	down	down	uncharacterized protein LOC106452931 [Brassica napus]
BnA02g0061300	13.0255	10.0235	13.8819	5.81255	5.65246	4.87731	5.12e-08	-1.10324	down	down	PREDICTED: GDSL esterase/lipase At5g55050-like [Brassica rapa]
BnA05g0211750	23.0155	23.7535	25.1221	10.6895	10.5018	11.3495	1.69e-14	-1.10329	down	down	BES1/BZR1 homolog protein 2-like [Brassica napus]
BnC03g0595710	10.1187	2.70494	4.28523	1.96342	2.39888	1.6527	0.00877603	-1.10331	down	down	protein DETOXIFICATION 9 [Brassica napus]
BnA07g0299080	182.96	170.03	130.351	61.6142	84.1787	69.8221	1.22e-09	-1.10423	down	down	protein TIFY 10B [Brassica napus]
BnC02g0470100	51.9435	56.2703	67.429	27.8382	26.078	24.8853	9.88e-11	-1.10453	down	down	hypothetical protein EUTSA_v10022397mg, partial [Eutrema salsugineum]
BnA09g0363740	2.51026	1.23855	2.73569	0.52528	1.06594	0.721947	0.00723631	-1.10494	down	down	anthranilate N-benzoyltransferase protein 1 [Brassica napus]
BnC06g0757150	43.9979	52.2096	48.4842	19.0238	23.8524	22.544	2.52e-13	-1.10508	down	down	probable pectin methyltransferase QUA2 [Brassica napus]
BnC05g0714300	1.90785	2.52992	3.56156	0.784672	1.40675	0.970149	0.00164046	-1.10586	down	down	putative cysteine-rich receptor-like protein kinase 31 [Brassica napus]
BnC05g0720350	64.3318	49.7564	55.6411	27.2996	21.9386	26.4921	7.15e-11	-1.1061	down	down	PREDICTED: fasciclin-like arabinogalactan protein 18 [Brassica oleracea var. oleracea]
BnC06g0775570	89.6639	76.8101	73.4385	33.6297	31.2357	41.801	2.82e-10	-1.10633	down	down	pyrophosphate-energized vacuolar membrane proton pump 1-like [Brassica napus]
BnA09g0356520	6.39977	5.58132	8.20538	2.45856	1.54031	3.74071	0.00228719	-1.10645	down	down	zinc finger CCCH domain-containing protein 61-like [Brassica napus]
BnC07g0835570	1.71987	2.00446	1.64095	0.7677	0.658439	0.840787	2.76e-05	-1.10716	down	down	F-box/kelch-repeat protein At4g39240-like [Brassica napus]
BnA01g0041200	55.2945	45.2545	43.7034	22.1233	22.2354	20.925	2.87e-17	-1.10921	down	down	PREDICTED: fasciclin-like arabinogalactan protein 18 [Brassica rapa]
BnUnng0994740	36.392	52.3183	54.0029	19.5564	20.9562	22.1138	1.72e-07	-1.10922	down	down	PREDICTED: probable xyloglucan endotransglucosylase/hydrolase protein 23 [Brassica rapa]
BnC01g0444380	21.4034	23.9461	28.6312	11.9147	10.2071	10.3862	6.25e-08	-1.10943	down	down	PREDICTED: uncharacterized protein LOC106307450 [Brassica oleracea var. oleracea]
BnA10g0419240	2.04127	1.83124	2.70335	0.956629	0.918339	0.692295	0.00152027	-1.11019	down	down	polygalacturonase inhibitor 1 [Brassica napus]
BnC03g0602620	5.77376	3.76415	5.00848	1.87524	1.90689	2.29825	6.82e-05	-1.11095	down	down	gibberellin 2-beta-dioxygenase 2 [Brassica napus]
BnA01g0028070	11.9411	11.3469	12.7222	4.902	6.18712	5.16993	5.19e-15	-1.112	down	down	phospholipid-transporting ATPase 3 [Brassica napus]
BnA09g0351720	16.5141	13.9633	20.3062	6.7567	5.00321	8.60206	0.000521552	-1.11278	down	down	BnaA09g15040D [Brassica napus]
BnA02g0048930	215.496	121.178	122.92	56.7438	71.3437	67.8035	6.05e-06	-1.11368	down	down	glutamate dehydrogenase 2-like [Brassica napus]
Brassica_napus_newGene_3801	4.27139	3.94559	6.9357	2.17505	1.61297	2.23424	0.000786767	-1.1141	down	down	cucumber peeling cupredoxin-like [Brassica napus]
BnC03g0610410	3.89902	3.47601	3.05605	1.21983	1.92845	0.997072	0.000967434	-1.11455	down	down	uncharacterized protein LOC106361949 [Brassica napus]
BnA01g0000320	3.5118	6.06934	9.4034	1.67113	2.57732	2.05103	0.0111126	-1.11496	normal	down	PREDICTED: auxin-induced protein X15-like [Brassica rapa]
BnC02g0508180	302.735	315.767	283.605	125.846	139.612	143.277	1.13e-22	-1.11597	down	down	pectin acetylesterase 11 isoform X1 [Brassica napus]
BnC03g0597710	40.782	36.3873	35.0452	15.7797	11.5012	20.3924	4.33e-06	-1.11697	down	down	asparagine synthetase [glutamine-hydrolyzing] [Brassica napus]
BnC09g0933610	0.980092	1.36796	2.01578	0.412824	0.57458	0.483865	0.00866026	-1.11759	down	down	polygalacturonase inhibitor 1-like [Brassica napus]
BnC05g0698270	18.7114	15.8413	15.4362	7.21715	5.9565	8.50256	7.98e-08	-1.11805	down	down	PREDICTED: protein NtpR [Brassica oleracea var. oleracea]
BnC03g0593440	120.927	99.12	99.2169	42.0214	55.8407	44.9339	1.6e-13	-1.11856	down	down	PREDICTED: protein NRT1/ PTR FAMILY 2.11 [Brassica oleracea var. oleracea]
BnA03g0133730	22.062	13.48	16.4897	7.53828	5.94404	7.96689	8.55e-05	-1.11881	down	down	protein RALF-like 22 [Brassica napus]
BnA06g0227140	18.9611	17.6016	18.2869	7.55311	8.03693	9.01065	1.22e-16	-1.11945	down	down	PREDICTED: probable LRR receptor-like serine/threonine-protein kinase At1g07650 [Brassica rapa]
BnA08g0331640	15.2983	20.5686	19.8946	8.8998	8.3413	7.13037	4.25e-08	-1.11981	down	down	transmembrane protein 64-like isoform X1 [Brassica napus]
BnC07g0816940	60.7838	68.0368	66.1398	30.0145	23.6488	31.9543	1.55e-09	-1.11987	down	down	ethylene-responsive transcription factor ERF107 [Brassica napus]
BnA06g0232180	4.86114	6.41049	6.36159	3.25577	1.80124	2.23842	8.75e-05	-1.11993	down	down	CSC1-like protein At1g11960 [Brassica napus]
BnC04g0657750	34.866	23.9973	23.8716	9.04143	14.8114	9.17465	0.000589065	-1.12015	down	down	--
BnC03g0608010	6.50076	7.59567	9.59757	3.75678	3.30106	3.10033	1.76e-06	-1.12097	down	down	PREDICTED: CBL-interacting serine/threonine-protein kinase 12-like isoform X1 [Brassica oleracea var. oleracea]
BnC04g0622890	14.4166	13.9353	15.6221	6.23379	7.70796	5.70561	5.87e-13	-1.12112	down	down	PREDICTED: clathrin interactor EPSIN 2-like [Brassica oleracea var. oleracea]
BnC07g0834230	49.7264	54.3055	57.1266	25.9537	22.3986	23.6594	1.68e-14	-1.12147	down	down	PREDICTED: BES1/BZR1 homolog protein 2-like [Brassica oleracea var. oleracea]
BnC03g0597700	22.8727	23.9628	19.9813	9.78638	6.83955	11.6129	5.17e-06	-1.12173	down	down	asparagine synthetase [glutamine-hydrolyzing]-like [Brassica napus]
BnC05g0701500	109.139	123.268	136.415	47.8902	62.7744	53.5904	6.02e-12	-1.12209	down	down	trifunctional UDP-glucose 4,6-dehydratase/UDP-4-keto-6-deoxy-D-glucose 3,5-epimerase/UDP-4-keto-L-rhamnose-reductase RHM1-like [Brassica napus]
BnA07g0300640	38.8947	50.6311	59.4884	21.7986	20.4864	22.5506	8.12e-08	-1.12225	down	down	UDP-rhamnose/UDP-galactose transporter 1 [Brassica napus]
BnA07g0287330	115.022	54.8927	37.8804	32.8507	25.201	21.4805	0.00154872	-1.1227	down	down	nitrate reductase [NADH], clone PBNBR1412-like [Brassica napus]
BnC07g0791440	2.01883	2.26438	3.88371	1.25749	0.445139	0.927104	0.0108436	-1.12279	normal	down	uncharacterized protein LOC106369430 [Brassica napus]
BnC04g0683880	61.9392	68.3131	101.484	32.6327	21.9544	39.7714	0.000180651	-1.12309	down	down	remorin-like [Brassica napus]
BnC06g0752560	61.8276	60.3636	55.5459	24.4632	29.0112	26.2799	3.03e-17	-1.12318	down	down	uncharacterized protein BNAC06G16210D isoform X2 [Brassica napus]
BnA08g0332960	17.2714	15.4516	16.3728	7.18983	7.81052	7.14648	4.73e-23	-1.12337	down	down	CSC1-like protein At1g10090 [Brassica napus]
BnA04g0161330	17.3895	24.1726	24.4858	7.33732	11.9034	8.95071	5.35e-06	-1.12356	down	down	PTI1-like tyrosine-protein kinase 3 isoform X1 [Brassica napus]
BnA05g0211320	40.581	34.767	40.6998	12.7946	18.8864	18.8763	2.28e-08	-1.12374	down	down	polyadenylate-binding protein RBP47B [Brassica napus]
BnC04g0654160	26.103	29.4586	40.7678	11.8274	13.2392	16.0907	2.32e-06	-1.12397	down	down	ABC transporter G family member 27-like isoform X1 [Brassica napus]
BnC05g0689910	12.4884	17.9876	20.6291	7.50944	6.51282	6.6533	0.000217205	-1.12404	down	down	PREDICTED: uncharacterized protein LOC106296091 [Brassica oleracea var. oleracea]
BnC02g0517160	2.99176	4.51814	3.808	1.72779	1.36759	1.45137	0.000353815	-1.1246	down	down	PREDICTED: F-box protein At2g02240-like [Brassica oleracea var. oleracea]
BnUnng0988910	9.64688	4.19395	3.42441	1.49145	2.84341	1.93408	0.00401087	-1.12489	down	down	BnaC05g08770D [Brassica napus]
BnC09g0907560	4.67727	4.50371	7.12025	1.94759	2.72826	2.14399	3.82e-05	-1.12492	down	down	PREDICTED: L-type lectin-domain containing receptor kinase VII.1 [Brassica oleracea var. oleracea]
BnUnng0942190	254.548	188.522	185.427	81.8351	100.626	94.7389	2.27e-11	-1.12504	down	down	protein TIFY 10A [Brassica napus]
Brassica_napus_newGene_53	13.4349	15.1543	14.1915	6.94163	4.33204	6.59652	1.47e-05	-1.12551	down	down	PREDICTED: uncharacterized protein LOC103858138 [Brassica rapa]
BnC08g0855580	27.8458	16.4856	15.6735	6.88627	8.02061	9.6131	8.59e-05	-1.12694	down	down	ethylene-responsive transcription factor ERF012 [Brassica napus]
BnA04g0164810	72.3909	54.05	66.0048	25.0634	31.2999	28.6252	9.67e-12	-1.12731	down	down	phosphatidylinositol:ceramide inositolphosphotransferase 1 isoform X3 [Brassica napus]
BnC02g0515760	2.79147	2.77097	1.98059	0.808129	0.854778	1.18317	0.00186409	-1.12742	down	down	PREDICTED: putative nuclease HARBI1 [Brassica oleracea var. oleracea]
BnA03g0150820	16.2406	28.0964	34.6179	7.9265	14.1772	9.58073	0.000500139	-1.12758	down	down	protein ZINC INDUCED FACILITATOR 1 [Brassica napus]
BnA02g0069500	27.2425	27.1171	26.3382	11.248	13.1031	11.9555	1.94e-23	-1.12798	down	down	patellin-1-like [Brassica napus]
BnA10g0393190	33.6447	38.1314	30.5577	13.8573	13.0953	17.43	8.79e-09	-1.1293	down	down	stem-specific protein TSJT1-like [Brassica napus]
BnA03g0142830	8.35584	6.61379	8.68006	3.392	3.13832	3.34071	1.45e-05	-1.12964	down	down	GATA transcription factor 17-like [Brassica napus]
BnA09g0367110	15.8651	15.9371	20.8406	6.64067	7.52808	8.63054	3.07e-08	-1.12998	down	down	uncharacterized protein slp1-like [Brassica napus]
BnA02g0083220	34.483	37.7621	63.6532	16.1133	18.2585	21.712	5.78e-05	-1.13135	down	down	acyl-coenzyme A oxidase 4, peroxisomal [Brassica napus]
BnA09g0363790	1.23569	0.725438	1.11726	0.379676	0.227923	0.457886	0.00563875	-1.13156	down	down	PREDICTED: putative clathrin assembly protein At2g25430 [Brassica oleracea var. oleracea]
BnA09g0385520	9.62387	2.69914	3.40864	1.48006	1.2107	1.81363	0.0146359	-1.13189	normal	down	uncharacterized protein LOC106434657 [Brassica napus]
BnA08g0329820	49.06	29.3068	25.6708	13.5649	15.8925	14.2265	4.63e-06	-1.13212	down	down	lipoxygenase 3, chloroplastic-like [Brassica napus]
BnA09g0356960	2.43485	1.98422	3.43951	1.3807	0.858736	0.617941	0.00338331	-1.1329	down	down	PREDICTED: uncharacterized protein LOC103839268 [Brassica rapa]
Brassica_napus_newGene_6900	1.77124	1.98969	2.22303	0.749478	0.841848	0.844702	0.000862858	-1.13448	down	down	PREDICTED: probable inactive poly [ADP-ribose] polymerase SRO1 [Brassica oleracea var. oleracea]
BnA02g0061480	298.129	183.59	178.807	114.437	71.4201	86.5906	2.04e-05	-1.13491	down	down	PREDICTED: calcium-binding protein PBP1-like [Brassica rapa]
BnA09g0358120	336.845	126.161	129.17	61.8423	94.9058	67.5497	0.00144289	-1.13497	down	down	allene oxide cyclase 3, chloroplastic [Brassica napus]
BnC01g0449570	7.00741	5.81196	7.3477	3.21374	2.80577	2.38279	9.96e-06	-1.13566	down	down	transcription factor bHLH147 [Brassica napus]
BnC05g0693400	5.30739	1.60815	2.09026	0.80239	1.35502	0.644103	0.0114065	-1.1363	normal	down	probable purine permease 16 [Brassica napus]
BnA09g0375480	2.7115	4.04873	2.6413	1.2705	0.651391	1.05779	0.00955587	-1.13642	down	down	PREDICTED: transcription factor PAR2 [Brassica rapa]
BnC03g0558640	5.01409	1.73098	1.72346	0.911065	0.830641	1.02421	0.00831105	-1.13684	down	down	uncharacterized protein LOC106392586 isoform X1 [Brassica napus]
BnUnng0938470	114.974	45.2602	35.9307	19.3902	28.6916	23.0394	0.00300778	-1.13709	down	down	PREDICTED: uncharacterized protein LOC106300479 [Brassica oleracea var. oleracea]
BnA09g0337930	7.84157	10.2091	12.9956	3.30057	5.04482	4.31479	9e-05	-1.13741	down	down	probable serine/threonine-protein kinase PIX13 isoform X1 [Brassica napus]
BnA05g0214160	1.5928	1.57109	3.82828	0.519928	0.602719	0.892063	0.0141795	-1.13761	normal	down	uncharacterized protein LOC106345373 [Brassica napus]
Brassica_napus_newGene_2080	6.4155	3.77856	4.67932	2.32078	2.8147	2.51623	0.000345264	-1.13802	down	down	BnaUnng04050D [Brassica napus]
BnA05g0190140	41.9783	43.3895	34.0114	17.599	17.2284	17.8851	8.37e-16	-1.13815	down	down	BnaC04g03810D [Brassica napus]
BnA06g0225270	39.1587	15.8821	31.7922	8.76584	11.0781	14.0328	0.000511121	-1.1382	down	down	TSK-associating protein 1-like [Brassica napus]
BnA09g0359370	11.9146	7.48046	5.42016	3.68365	3.16759	3.05631	0.000153276	-1.13916	down	down	tonoplast dicarboxylate transporter-like [Brassica napus]
BnA01g0003170	6.04275	4.54927	6.1207	2.73272	1.90938	2.33139	4.17e-06	-1.13932	down	down	plant intracellular Ras-group-related LRR protein 4-like [Brassica napus]
BnC09g0906420	3.48318	5.41502	6.10549	1.75111	1.92586	1.70298	0.00315293	-1.13989	down	down	cysteine proteinase inhibitor 5 [Brassica napus]
BnC02g0502830	13.4434	12.6534	19.5847	6.36629	6.35109	6.60292	7.84e-07	-1.14183	down	down	RNA-binding protein BRN1 [Brassica napus]
BnC08g0851240	14.0127	13.7019	18.2435	6.32539	6.56962	6.92298	3.43e-09	-1.14233	down	down	ACT domain-containing protein ACR8-like [Brassica napus]
BnA01g0034960	0.572248	0.910851	1.79533	0.093201	0.426003	0.293947	0.0175498	-1.14324	normal	down	L-ascorbate oxidase-like isoform X1 [Brassica napus]
BnA08g0332420	136.616	75.22	71.6597	31.6728	45.904	36.5069	9.4e-05	-1.14388	down	down	BnaA08g25420D [Brassica napus]
BnC09g0900440	14.8082	17.035	19.9431	7.35972	7.96098	7.3018	1.03e-11	-1.14435	down	down	disease resistance protein RML1A-like isoform X1 [Brassica napus]
BnA03g0130290	20.9648	16.6734	11.4386	4.99015	7.26618	7.45486	9.26e-05	-1.14472	down	down	auxin-responsive protein IAA19 [Brassica napus]
Brassica_napus_newGene_15460	3.55406	2.54048	3.63187	1.46172	1.26197	0.927978	0.00129852	-1.14486	down	down	uncharacterized protein BNAA10G20640D isoform X1 [Brassica napus]
BnC08g0851620	23.5552	24.4893	25.1917	10.512	10.6743	11.1585	1.48e-18	-1.14528	down	down	PREDICTED: uncharacterized protein LOC106312548 [Brassica oleracea var. oleracea]
BnA04g0183060	1.46911	0.753073	1.20577	0.541083	0.358557	0.270047	0.00502831	-1.14583	down	down	uncharacterized protein LOC106447579 [Brassica napus]
BnC02g0500660	20.4997	22.0084	27.3184	8.30754	11.9064	9.2553	7.21e-07	-1.14594	down	down	BnaC02g25640D [Brassica napus]
BnUnng0984970	2.89608	3.27525	2.06358	0.69256	1.10764	1.04905	0.00489317	-1.1463	down	down	cyclin-dependent kinase inhibitor 7-like isoform X1 [Brassica napus]
BnC02g0530480	5.84241	3.09454	3.69269	1.76808	1.71939	1.23906	0.00126353	-1.14665	down	down	zinc finger protein AZF1-like [Brassica napus]
BnA02g0059830	3.03251	3.56046	7.62473	1.57414	1.4302	1.91461	0.00452541	-1.14724	down	down	probable xyloglucan endotransglucosylase/hydrolase protein 25 [Brassica napus]
BnA02g0087180	29.8409	25.4778	12.7425	6.07129	9.86628	10.3207	0.000510005	-1.14751	down	down	cytochrome P450 94B1 [Brassica napus]
BnA09g0352000	96.8528	75.9989	94.8966	36.7066	40.666	40.087	1.49e-15	-1.14771	down	down	DNA ligase 1-like [Brassica napus]
BnA01g0019650	78.8624	38.6136	43.6831	24.432	20.3861	20.2998	3.51e-05	-1.15019	down	down	PREDICTED: probable NAD(P)H dehydrogenase (quinone) FQR1-like 1 isoform X1 [Brassica rapa]
BnC07g0834720	23.1569	24.8728	25.3706	10.103	8.32731	12.4882	1.53e-07	-1.15054	down	down	PREDICTED: LOB domain-containing protein 39-like [Brassica oleracea var. oleracea]
BnC09g0923440	5.01404	4.75297	6.76738	1.1034	2.19527	2.70026	0.0022505	-1.15079	down	down	probable aquaporin SIP1-2 [Brassica napus]
BnA01g0036220	1.79907	1.7136	1.32342	0.271473	0.803974	0.455106	0.00852784	-1.15129	down	down	protein CUP-SHAPED COTYLEDON 1-like [Brassica napus]
BnC05g0689370	26.6162	38.7798	40.4501	15.0649	15.7222	13.8406	4.19e-07	-1.15157	down	down	uncharacterized protein BNAC05G04010D [Brassica napus]
BnA07g0301820	3.8369	2.20061	2.84863	1.15282	0.919212	1.16919	0.00169239	-1.15183	down	down	gamma-glutamylcyclotransferase 2-2 [Brassica napus]
BnA01g0044040	142.207	199.441	203.469	68.2116	87.0511	76.6654	5.46e-08	-1.15265	down	down	PREDICTED: hydrophobic protein RCI2B-like [Brassica rapa]
BnC02g0495710	66.0151	75.1255	76.3569	32.9751	32.5233	30.3276	4.98e-20	-1.15311	down	down	patellin-1 [Brassica napus]
BnC01g0438190	2.68126	5.62853	8.04318	1.96893	1.45763	1.91672	0.00658128	-1.15431	down	down	BnaCnng78690D, partial [Brassica napus]
BnA06g0223880	33.2362	14.0783	13.1214	6.75291	7.66667	7.57486	0.00172281	-1.15475	down	down	PREDICTED: uncharacterized protein LOC103871102 [Brassica rapa]
BnA05g0207090	15.6751	10.2288	10.9536	3.87523	5.94189	5.38247	3.86e-06	-1.15503	down	down	IAA-amino acid hydrolase ILR1-like 6 [Brassica napus]
BnA02g0063360	193.171	84.6998	108.554	52.5575	54.2802	48.5076	3.84e-05	-1.15535	down	down	low-temperature-induced 65 kDa protein-like isoform X2 [Brassica napus]
BnA09g0344660	152.396	154.292	180.18	58.5423	79.4666	72.3172	1.42e-11	-1.15715	down	down	--
BnC05g0697400	2.49702	3.00619	3.57213	0.955135	1.51403	1.11086	0.000176229	-1.1573	down	down	F-box/kelch-repeat protein SKIP11-like [Brassica napus]
BnC08g0884850	8.01656	10.4864	9.43939	3.49827	3.51063	4.48465	3.83e-06	-1.15736	down	down	cucumber peeling cupredoxin [Brassica napus]
BnA06g0267330	5.46505	3.47004	2.98799	1.78519	1.42101	1.23582	0.000923291	-1.15817	down	down	haloacid dehalogenase-like hydrolase domain-containing protein 3 [Brassica napus]
Brassica_napus_newGene_17183	2.79952	1.63548	2.53418	0.769543	0.821945	0.893271	0.00208582	-1.15821	down	down	BnaCnng45250D [Brassica napus]
Brassica_napus_newGene_1867	24.3412	11.3246	10.7489	4.67025	7.11205	5.22673	0.000681333	-1.15874	down	down	PREDICTED: uncharacterized protein LOC103871102 [Brassica rapa]
BnC03g0565830	57.7715	56.2365	64.0484	30.7808	22.059	22.3106	2.09e-08	-1.15927	down	down	uncharacterized protein BNAC03G24900D [Brassica napus]
BnA10g0397960	19.0353	20.3103	20.8418	7.58886	9.26015	9.16609	6.57e-13	-1.15927	down	down	PREDICTED: gibberellin 2-beta-dioxygenase 6 [Brassica rapa]
BnC08g0857120	1.9065	3.02728	2.3948	1.07665	0.790037	1.02029	0.000103772	-1.16097	down	down	Potassium transporter 11 [Gossypium arboreum]
BnC09g0904760	42.4572	28.504	28.0883	15.4792	11.4299	14.2102	2.38e-07	-1.16202	down	down	abscisic acid 8&apos;-hydroxylase 3 [Brassica napus]
BnC08g0849360	43.1011	36.0478	41.2549	15.1169	17.135	19.5118	1.36e-12	-1.16282	down	down	BnaCnng06630D [Brassica napus]
BnA09g0363750	1.7949	1.72622	3.58853	0.962847	0.889645	0.796523	0.000915759	-1.1632	down	down	PREDICTED: phospholipase SGR2 isoform X3 [Brassica rapa]
BnA01g0002160	135.195	188.873	136.297	57.3854	67.8702	70.4482	1.2e-09	-1.16353	down	down	PREDICTED: probable vacuolar amino acid transporter YPQ3 [Brassica rapa]
BnA02g0089440	23.7355	27.2095	21.6067	10.5309	12.2403	7.68493	1.09e-07	-1.16451	down	down	PREDICTED: cold-regulated 413 plasma membrane protein 2 [Brassica rapa]
BnC06g0741790	171.364	197.734	190.198	66.9244	70.939	97.7702	7.51e-09	-1.16481	down	down	PREDICTED: stem-specific protein TSJT1-like [Brassica oleracea var. oleracea]
BnC03g0551240	2.42924	1.97386	2.44214	0.64141	0.739189	1.13433	0.00106974	-1.16487	down	down	PREDICTED: non-functional pseudokinase ZED1-like [Brassica oleracea var. oleracea]
BnA10g0408870	1.16178	1.19093	0.945585	0.529598	0.303615	0.3214	0.00258132	-1.1651	down	down	sugar transporter ERD6-like 16 [Brassica napus]
BnA08g0306020	51.8345	32.807	33.0239	16.6964	15.4156	16.9517	4.16e-08	-1.16662	down	down	abscisic acid 8&apos;-hydroxylase 3 [Brassica napus]
BnA01g0017390	20.8607	20.5706	36.177	10.1193	9.50825	11.4371	2.95e-05	-1.16883	down	down	PREDICTED: probable xyloglucan endotransglucosylase/hydrolase protein 23 [Brassica rapa]
Brassica_napus_newGene_1885	22.2959	24.7487	19.081	8.05912	12.2076	6.38788	2.22e-05	-1.16911	down	down	PREDICTED: persulfide dioxygenase ETHE1 homolog, mitochondrial [Brassica rapa]
BnA10g0406580	31.2322	17.1586	14.995	7.27365	11.5268	4.8833	0.000753942	-1.16915	down	down	fatty acyl-CoA reductase 1 [Brassica napus]
Brassica_napus_newGene_15698	9.20146	8.10218	7.95047	1.74614	2.99604	4.32163	0.0014079	-1.16917	down	down	peptide methionine sulfoxide reductase A3-like [Brassica napus]
BnA07g0284280	4.86621	2.42863	1.95993	1.05433	1.05822	1.01084	0.00368263	-1.16928	down	down	uncharacterized protein LOC106355531 [Brassica napus]
BnA08g0322040	5.04671	2.12096	2.90865	1.25176	1.08472	0.786409	0.00708867	-1.1693	down	down	PREDICTED: uncharacterized protein LOC103835008 [Brassica rapa]
BnA06g0264940	24.855	20.7062	23.918	10.0547	10.3885	9.75852	1.08e-20	-1.16956	down	down	chromatin modification-related protein eaf-1-like isoform X1 [Brassica napus]
BnC07g0808290	77.1194	109.678	135.833	40.8138	49.7993	43.2144	6.89e-07	-1.16972	down	down	COBRA-like protein 2 [Brassica napus]
BnA04g0171730	52.6964	33.1654	32.6206	10.0388	21.1914	14.6814	0.000181991	-1.16999	down	down	classical arabinogalactan protein 2 isoform X1 [Brassica napus]
Brassica_napus_newGene_649	5.38562	4.19649	5.78418	2.25924	1.83858	2.11347	5.2e-06	-1.17019	down	down	GATA transcription factor 17-like [Brassica napus]
BnC03g0539940	174.167	131.961	133.257	68.5247	70.6035	42.7112	4.33e-07	-1.17073	down	down	--
Brassica_napus_newGene_15643	3.17415	1.39888	2.15525	0.373676	0.540626	0.976846	0.0102809	-1.17144	normal	down	la-related protein 1C [Eutrema salsugineum]
BnA06g0234840	9.94169	9.58926	12.2132	4.29328	4.7264	4.57856	8.09e-13	-1.17173	down	down	BnaA06g10400D [Brassica napus]
BnC01g0447080	144.05	135.562	135.33	54.0229	45.0157	72.9688	5.25e-08	-1.17213	down	down	PREDICTED: uncharacterized protein LOC106341805 [Brassica oleracea var. oleracea]
BnA10g0419080	21.4259	6.14506	6.31408	3.26229	4.58366	3.03855	0.00555427	-1.17236	down	down	PREDICTED: peroxidase A2 [Brassica rapa]
BnA03g0120830	12.874	8.65847	6.7783	3.97245	3.36609	3.97327	1.21e-05	-1.17268	down	down	probable glycerol-3-phosphate acyltransferase 3 [Brassica napus]
BnC08g0873910	7.0529	3.24907	4.64949	2.25294	1.12934	2.03753	0.000990018	-1.17299	down	down	leucine-rich repeat extensin-like protein 2 [Brassica napus]
Brassica_napus_newGene_3832	15.7976	32.5802	31.4842	8.40589	12.1401	9.90544	3.45e-05	-1.17344	down	down	--
BnA09g0376180	6.37519	8.72203	8.92112	2.63169	2.96391	3.53918	0.000228872	-1.17446	down	down	PREDICTED: uncharacterized protein LOC103841832 [Brassica rapa]
BnC04g0660610	33.9576	20.6553	14.9634	8.09911	11.7812	6.79785	0.000227572	-1.17466	down	down	uncharacterized protein LOC106372704 [Brassica napus]
Brassica_napus_newGene_8662	0.550188	1.06842	1.67855	0.274829	0.145327	0.469447	0.0110659	-1.17485	normal	down	PREDICTED: eukaryotic translation initiation factor 5B isoform X1 [Brassica oleracea var. oleracea]
BnC04g0627730	5.10237	4.65489	5.27855	1.58203	2.28214	2.29985	6e-07	-1.17526	down	down	PREDICTED: ammonium transporter 2 isoform X1 [Brassica oleracea var. oleracea]
BnA03g0092250	12.6771	6.90064	7.31892	3.24247	3.49855	3.84238	3.22e-05	-1.17672	down	down	protein NETWORKED 4B-like [Brassica napus]
BnC08g0863220	16.6268	7.40249	7.47933	4.16777	4.60261	2.7135	0.000961662	-1.17681	down	down	uncharacterized protein LOC106412319 isoform X2 [Brassica napus]
BnA06g0227340	3.85312	5.50791	4.60518	1.74568	2.07347	1.83617	2.9e-06	-1.17699	down	down	LOW QUALITY PROTEIN: probable serine/threonine-protein kinase PBL5 [Brassica napus]
BnA02g0072060	3.49089	4.3566	4.5491	1.70196	1.50904	1.66227	3.97e-05	-1.17717	down	down	uncharacterized protein LOC106422585 [Brassica napus]
BnA03g0113380	3.85917	2.57241	3.43601	1.50853	1.05843	1.11695	0.000361343	-1.17732	down	down	basic leucine zipper 34-like [Brassica napus]
BnC08g0837470	2.86868	2.82353	2.66912	0.801417	1.04154	1.15995	0.00115448	-1.17785	down	down	PREDICTED: basic 7S globulin-like [Brassica oleracea var. oleracea]
BnC03g0532850	78.3285	67.1049	79.0722	31.6928	35.0673	30.1382	3.97e-19	-1.17862	down	down	PREDICTED: PRA1 family protein B5 [Brassica oleracea var. oleracea]
Brassica_napus_newGene_14663	10.8816	5.86132	7.81793	2.71603	4.03985	3.05056	1.18e-05	-1.18086	down	down	PREDICTED: jacalin-related lectin 42-like [Brassica oleracea var. oleracea]
BnC08g0883790	5.00477	3.49906	3.05232	1.46622	1.44224	1.61151	3.26e-05	-1.18093	down	down	glucose-6-phosphate/phosphate translocator 2, chloroplastic-like [Brassica napus]
BnC04g0651830	4.95407	5.87308	6.71492	0.942644	1.84694	2.91714	0.00415775	-1.18147	down	down	heavy metal-associated isoprenylated plant protein 45 [Brassica napus]
BnC05g0687680	45.3772	45.7537	58.9178	19.4411	22.7987	21.4617	2.58e-12	-1.18241	down	down	probable methyltransferase PMT8 [Brassica napus]
BnC01g0445610	1.47322	1.41463	2.06138	0.591647	0.491391	0.700291	0.000862988	-1.1828	down	down	mitogen-activated protein kinase kinase kinase 18-like [Brassica napus]
BnC02g0530390	101.405	134.809	155.553	55.3574	45.033	60.2681	2.21e-07	-1.18312	down	down	BnaC02g16640D [Brassica napus]
BnC03g0538200	2.00809	1.87027	2.22521	0.717014	0.933696	0.747241	4.35e-05	-1.18346	down	down	uncharacterized acetyltransferase At3g50280-like [Brassica napus]
Brassica_napus_newGene_11086	1.40832	2.20508	4.97873	0.127094	0	0.58798	0.0115216	-1.18408	normal	down	BnaA04g21200D [Brassica napus]
BnA09g0383520	46.6762	7.34836	18.938	8.64373	5.73127	6.70077	0.00820465	-1.1843	down	down	glutathione S-transferase U25 [Brassica napus]
BnA06g0236570	105.489	78.3236	71.914	35.2704	38.9216	33.5948	6.36e-12	-1.18443	down	down	NDR1/HIN1-like protein 13 [Brassica napus]
BnC06g0774330	118.995	102.993	98.5463	39.942	50.2288	47.0586	5.53e-18	-1.18455	down	down	probable pectin methyltransferase QUA2 [Brassica napus]
BnA09g0374230	9.96603	8.42412	12.6424	5.10445	2.69926	4.12573	8.59e-05	-1.18499	down	down	uncharacterized protein At5g39865 [Brassica napus]
Brassica_napus_newGene_16239	1.90638	1.58118	1.61145	0.180348	0.865183	0.415304	0.00883168	-1.1855	down	down	vacuolar-processing enzyme beta-isozyme-like [Brassica napus]
BnA03g0111020	5.92744	7.42602	8.07278	2.98851	3.24102	2.22314	2.42e-05	-1.18573	down	down	abscisic acid receptor PYL4-like [Brassica napus]
BnA10g0422250	16.2487	22.8351	31.3275	7.92643	9.79384	10.2796	1.48e-05	-1.18597	down	down	BnaCnng10250D [Brassica napus]
BnA05g0212990	5.34721	4.78112	4.38587	1.74347	2.37931	1.80713	1.47e-07	-1.18639	down	down	probable protein phosphatase 2C 43 [Brassica napus]
BnC09g0889050	72.9282	44.0777	41.8202	22.8229	24.2472	17.0864	1.12e-06	-1.18724	down	down	xyloglucan glycosyltransferase 4-like [Brassica napus]
BnA08g0311550	37.7243	39.4864	49.0144	17.5913	15.7669	19.2935	2.19e-10	-1.18974	down	down	uncharacterized protein BNAANNG12040D [Brassica napus]
BnC06g0740940	111.808	19.0265	58.4151	14.6105	12.6568	14.0432	0.013247	-1.18987	normal	down	BnaC06g05340D [Brassica napus]
BnUnng0990960	7.15225	12.2819	14.4238	5.19397	4.10857	3.71201	9.92e-05	-1.19044	down	down	glucan endo-1,3-beta-glucosidase-like [Brassica napus]
BnC03g0586680	275.693	281.659	331.09	128.854	122.916	127.567	1.24e-18	-1.19146	down	down	PREDICTED: leucine-rich repeat extensin-like protein 4 [Brassica rapa]
BnA04g0178290	15.5105	9.52457	14.7284	5.33133	5.43173	5.18964	1.71e-06	-1.19169	down	down	PREDICTED: dihydroceramide fatty acyl 2-hydroxylase FAH1-like [Brassica rapa]
BnA07g0303390	97.8513	96.4579	95.0042	36.1189	39.4697	46.8131	7.61e-16	-1.19343	down	down	pyrophosphate-energized vacuolar membrane proton pump 1-like [Brassica napus]
BnA03g0109890	8.66161	8.80885	5.63494	1.96515	3.41909	2.67893	0.00116118	-1.19453	down	down	uncharacterized protein LOC106437857 [Brassica napus]
BnC04g0624380	15.6142	8.59867	8.77863	2.12069	5.40482	4.30396	0.000831952	-1.19535	down	down	beta-glucosidase 15-like [Brassica napus]
BnA01g0002290	65.2287	56.6986	70.5087	24.3122	27.2706	29.4464	5.1e-14	-1.19541	down	down	PREDICTED: G-box-binding factor 1 [Brassica rapa]
Brassica_napus_newGene_13722	5.44895	2.84832	7.68006	0	1.11103	0.113549	0.010219	-1.19604	normal	down	uncharacterized protein LOC106374804 [Brassica napus]
BnC05g0701800	5.32405	2.89563	3.13209	1.18639	1.63989	1.56144	2.99e-05	-1.19629	down	down	PREDICTED: leucine-rich repeat receptor-like serine/threonine-protein kinase At1g17230 [Brassica oleracea var. oleracea]
BnA07g0288510	45.0704	24.2385	26.2743	11.9405	14.3011	11.4847	5.67e-06	-1.19647	down	down	protein TIFY 10B-like isoform X1 [Brassica napus]
BnA09g0366460	23.3064	21.8829	21.6508	9.90033	8.6044	9.76499	3.41e-17	-1.19654	down	down	probable galacturonosyltransferase-like 8 [Brassica napus]
BnA08g0304510	21.8149	34.355	37.1633	12.8529	11.442	13.3271	7.01e-07	-1.19686	down	down	protein STRUBBELIG-RECEPTOR FAMILY 6 [Brassica napus]
BnC04g0678590	1.58583	2.44635	4.79207	1.1146	0.846329	0.775923	0.00470356	-1.19919	down	down	aspartic proteinase PCS1-like [Brassica napus]
BnC01g0458220	38.2745	35.9473	46.8864	18.5697	14.2762	17.1048	6.22e-10	-1.19986	down	down	uncharacterized protein LOC106376646 [Brassica napus]
BnUnng0961320	2.23119	0.896024	1.45254	0.535932	0.516977	0.349268	0.00492979	-1.20031	down	down	lanC-like protein GCR2 [Brassica napus]
Brassica_napus_newGene_11921	4.23907	3.03926	3.87243	1.02859	1.58642	1.70292	2.3e-05	-1.20031	down	down	NAD(H) kinase 1-like [Brassica napus]
BnA02g0081680	81.4583	81.482	87.3877	31.0178	26.2186	43.6882	1.09e-07	-1.20081	down	down	proline dehydrogenase 1, mitochondrial [Brassica rapa]
BnUnng0944580	44.0904	49.1678	56.1802	16.9668	24.5132	20.56	2.08e-10	-1.20149	down	down	protein DETOXIFICATION 35-like [Brassica napus]
BnA06g0236070	0.995023	1.7038	1.68607	0.270626	0.390469	0.634733	0.00552223	-1.20189	down	down	BnaA06g11480D [Brassica napus]
BnUnng0959100	87.0278	103.656	98.1449	34.6423	37.7144	47.182	4.1e-11	-1.20348	down	down	F-box protein At3g17710-like [Brassica napus]
BnC03g0545140	9.71753	5.17738	6.11815	2.91823	1.97375	2.54217	0.000657041	-1.20468	down	down	uncharacterized protein LOC106386770 [Brassica napus]
BnA08g0330280	17.9877	15.5117	11.1003	5.97768	5.4843	6.04621	3.76e-06	-1.20479	down	down	PREDICTED: uncharacterized protein LOC103836004 [Brassica rapa]
BnA02g0059820	2585.57	2341.65	1878.58	994.794	774.509	1026.84	1.1e-10	-1.20498	down	down	xyloglucan endotransglucosylase/hydrolase protein 22 [Brassica napus]
BnC03g0590430	36.7706	35.3595	37.0434	10.3213	17.8112	16.1308	4.14e-08	-1.20624	down	down	protein EARLY-RESPONSIVE TO DEHYDRATION 7, chloroplastic-like [Brassica napus]
BnC07g0819770	5.77387	6.0944	6.63347	2.49776	1.14027	2.83962	0.000758579	-1.20861	down	down	homeobox-leucine zipper protein HAT1-like [Brassica napus]
BnC04g0652340	15.0084	21.0587	19.2934	7.23838	6.86268	8.4226	6.26e-09	-1.20894	down	down	alkane hydroxylase MAH1-like [Brassica napus]
BnC02g0522590	1.16696	1.14217	1.33293	0.30267	0.525292	0.342456	0.00283798	-1.20942	down	down	pectinesterase 31 [Brassica napus]
BnC01g0463810	1.22208	1.56917	3.18318	0.741927	0.192262	0.468164	0.0100107	-1.20968	normal	down	BnaC09g11650D [Brassica napus]
BnA03g0150220	2.57663	2.10664	2.09516	0.711206	0.323917	1.0262	0.00384444	-1.21037	down	down	inositol oxygenase 4-like [Brassica napus]
BnC02g0510100	14.9656	7.10516	9.03988	4.02841	4.20125	3.37276	9.35e-05	-1.2113	down	down	PREDICTED: uncharacterized protein LOC106325743 [Brassica oleracea var. oleracea]
BnC08g0868780	11.5643	12.4182	15.6375	5.01499	5.05239	5.86843	3.14e-08	-1.21251	down	down	ELMO domain-containing protein A-like [Brassica napus]
BnUnng0939200	18.2679	38.896	33.1293	9.99485	10.8341	13.5583	3.94e-05	-1.21332	down	down	BnaA02g04780D [Brassica napus]
BnA03g0103590	40.6171	79.9509	60.0549	17.0349	29.0132	23.4132	2.48e-05	-1.21425	down	down	beta-galactosidase 4 [Brassica napus]
BnC09g0902340	6.58973	6.38633	7.22032	2.88711	2.87445	2.47964	5.65e-10	-1.21527	down	down	uncharacterized protein LOC106391288 [Brassica napus]
BnA06g0243580	57.4594	52.3185	50.3283	22.8004	22.0765	22.7584	4.11e-30	-1.21631	down	down	uncharacterized protein LOC106402428 [Brassica napus]
BnA09g0368120	141.672	96.6484	84.3922	48.1571	37.0437	43.1165	8.06e-08	-1.21649	down	down	transcription factor MYB44-like [Brassica napus]
BnA09g0378430	129.946	95.5307	83.171	46.8705	37.6829	40.4466	6.88e-10	-1.21774	down	down	xyloglucan 6-xylosyltransferase 1 [Brassica napus]
BnA03g0100560	13.279	7.4664	7.82038	3.57385	4.73783	2.274	0.00012323	-1.21784	down	down	protein NRT1/ PTR FAMILY 5.6-like [Brassica napus]
BnA06g0230680	7.43052	5.14666	5.99658	2.64718	2.52277	2.13001	8.88e-07	-1.21818	down	down	PREDICTED: probable xyloglucan endotransglucosylase/hydrolase protein 8 [Brassica rapa]
BnUnng0995310	1.08656	2.5304	3.60995	0.745063	0.837225	0.663319	0.00344645	-1.21919	down	down	uncharacterized protein LOC106345342 [Brassica napus]
BnC08g0851390	28.017	43.7757	30.1116	11.3377	14.4513	14.5251	3.69e-07	-1.22024	down	down	PREDICTED: dehydration-responsive element-binding protein 1F-like [Brassica oleracea var. oleracea]
BnA06g0230690	6.63303	4.56941	4.88252	2.19394	2.29485	1.75554	4.13e-06	-1.22114	down	down	PREDICTED: probable xyloglucan endotransglucosylase/hydrolase protein 8 [Brassica rapa]
Brassica_napus_newGene_9231	0.946684	0.834905	1.11463	0.418465	0.075963	0.125178	0.010021	-1.22142	normal	down	PREDICTED: probable inactive histone-lysine N-methyltransferase SUVR2, partial [Raphanus sativus]
BnA02g0046600	55.7972	52.6504	58.429	23.0172	18.0435	26.4846	3.07e-10	-1.22145	down	down	PREDICTED: CBL-interacting serine/threonine-protein kinase 15 [Brassica rapa]
BnC03g0560070	17.4306	13.3483	17.7709	3.5104	7.62574	6.40026	0.000244662	-1.22149	down	down	PREDICTED: uncharacterized protein LOC106327956 [Brassica oleracea var. oleracea]
BnA09g0342650	3.8366	3.11989	4.92811	1.59321	1.37864	1.60597	4.72e-06	-1.22165	down	down	serine/threonine-protein kinase WNK2-like isoform X2 [Brassica napus]
BnA07g0283810	1.21704	1.03055	1.88386	0.222767	0.417258	0.550518	0.00462072	-1.2218	down	down	PREDICTED: ethylene-responsive transcription factor WRI1-like [Brassica rapa]
BnA05g0207150	4.22385	2.43045	2.53172	1.15833	0.736545	1.29249	0.000544374	-1.22204	down	down	protein ABHD17C-like isoform X1 [Brassica napus]
BnUnng0991950	37.595	74.3302	62.5185	22.7839	21.8259	21.1572	4.03e-05	-1.22234	down	down	PREDICTED: hydrophobic protein RCI2B-like [Brassica rapa]
BnC06g0775210	24.2347	11.9037	18.1633	6.42442	8.77562	5.25689	3.97e-05	-1.22238	down	down	cinnamoyl-CoA reductase 2-like [Brassica napus]
BnA09g0336550	2.71385	3.02284	3.17677	1.07891	0.875194	1.30154	0.000101851	-1.22418	down	down	uncharacterized protein LOC106363922 [Brassica napus]
BnUnng0991940	34.5836	51.73	47.2979	19.3889	19.0461	13.0246	8.77e-06	-1.22434	down	down	PREDICTED: hydrophobic protein RCI2B [Brassica rapa]
BnA01g0010550	72.3956	26.3422	36.9369	13.3226	17.0442	17.0711	0.000457964	-1.22487	down	down	defensin-like protein 2 [Brassica napus]
BnC08g0877080	18.5002	21.0635	27.7006	10.3037	8.77813	7.61192	7.91e-08	-1.22832	down	down	PREDICTED: pollen-specific protein SF21 isoform X1 [Brassica oleracea var. oleracea]
BnA09g0360620	4.66646	4.3594	6.1686	1.47339	2.59504	1.74212	9.59e-06	-1.22996	down	down	PREDICTED: L-type lectin-domain containing receptor kinase VII.1 [Brassica oleracea var. oleracea]
BnC07g0804060	122.19	44.5461	48.6309	20.4926	33.1439	20.1066	0.000627486	-1.23469	down	down	allene oxide cyclase 3, chloroplastic [Brassica napus]
BnC05g0715870	22.6851	20.9222	20.7568	9.46134	8.45638	8.62763	9.44e-20	-1.23561	down	down	PREDICTED: uncharacterized protein LOC103833105 [Brassica rapa]
BnUnng0983540	11.5689	12.9654	14.6532	4.41008	4.96427	6.11548	1.75e-08	-1.23581	down	down	uncharacterized protein LOC106382550 [Brassica napus]
BnA01g0008150	25.1143	23.3254	21.6117	10.1238	6.57121	10.5699	1.52e-07	-1.23641	down	down	PREDICTED: probable xyloglucan endotransglucosylase/hydrolase protein 17 [Brassica rapa]
Brassica_napus_newGene_14167	0.763669	2.32574	2.53601	0.419022	0.492334	0.727616	0.00386149	-1.23815	down	down	uncharacterized protein LOC106385098 [Brassica napus]
BnA06g0232990	3.14992	3.88284	4.37428	1.20394	1.78156	1.31756	9.89e-06	-1.23913	down	down	F-box/kelch-repeat protein SKIP11-like [Brassica napus]
BnA02g0049360	96.902	77.5916	83.2706	36.0029	31.8605	37.2725	2.42e-16	-1.24041	down	down	transcription factor TCP21-like [Brassica napus]
BnC07g0809800	9.78066	9.05499	10.4408	4.57606	3.78384	3.39656	3.8e-11	-1.24121	down	down	BnaC07g49290D [Brassica napus]
BnC05g0705280	229.48	229.012	217.808	82.7368	97.9256	99.0891	1.04e-24	-1.24123	down	down	PREDICTED: glucan endo-1,3-beta-glucosidase 14 [Brassica oleracea var. oleracea]
BnC04g0662910	96.607	92.7934	115.385	31.5464	50.8944	38.8583	4.55e-09	-1.24127	down	down	PREDICTED: classical arabinogalactan protein 2 [Brassica oleracea var. oleracea]
Brassica_napus_newGene_827	5.91108	2.27979	2.58561	1.32635	1.20079	1.12312	0.00147556	-1.24284	down	down	--
BnA01g0040690	11.4741	10.9536	20.4194	6.06271	4.42504	4.35126	0.00037831	-1.24306	down	down	senescence associated gene 20-like [Brassica napus]
BnA02g0063380	25.6807	27.6792	37.789	11.5533	11.2993	13.3252	2.15e-09	-1.24338	down	down	LOW QUALITY PROTEIN: myosin heavy chain, striated muscle-like [Brassica napus]
BnA03g0139440	74.1706	66.7246	66.1731	26.8466	27.3913	30.872	2.9e-22	-1.24392	down	down	uncharacterized protein BNAA03G39580D [Brassica napus]
BnC03g0612810	30.9366	26.9955	38.8021	15.7392	8.91478	12.0901	2.42e-06	-1.24431	down	down	PREDICTED: basic leucine zipper 61-like [Raphanus sativus]
BnUnng1015590	5.01427	5.29179	6.75868	2.49412	1.86269	2.17498	7.37e-07	-1.24434	down	down	CBL-interacting serine/threonine-protein kinase 15-like isoform X1 [Brassica napus]
Brassica_napus_newGene_9215	10.7784	5.27994	10.0785	3.72039	3.13185	2.2531	0.000308773	-1.2444	down	down	PREDICTED: uncharacterized protein LOC106344781 [Brassica oleracea var. oleracea]
BnA10g0397710	12.0515	13.4462	14.455	6.08063	4.9665	4.5904	2.45e-08	-1.24564	down	down	uncharacterized protein BNAA10G01300D [Brassica napus]
BnC09g0924960	37.8041	27.6089	31.2066	12.7383	13.0755	13.5087	8.12e-17	-1.24595	down	down	cellulose synthase-like protein D2 [Brassica napus]
BnA08g0332970	6.30263	6.65415	4.62124	1.97803	2.03809	2.64703	1.57e-06	-1.24639	down	down	BnaA08g26000D [Brassica napus]
BnA03g0151060	66.6707	56.5892	54.324	18.9244	23.9701	27.9464	3.15e-11	-1.2469	down	down	PREDICTED: protein NUCLEAR FUSION DEFECTIVE 4-like [Brassica rapa]
BnA03g0094850	73.2712	64.8757	64.8628	28.113	28.9943	25.3284	2.66e-16	-1.24843	down	down	--
BnC03g0569290	8.09821	6.37896	6.12703	2.75553	2.82802	2.6884	7.06e-13	-1.25008	down	down	probable xyloglucan glycosyltransferase 12 [Brassica napus]
Brassica_napus_newGene_12151	1.6856	1.47781	2.12948	0.678009	0.700382	0.395796	0.000839589	-1.25038	down	down	--
BnA09g0362270	12.0928	16.737	24.3985	6.25882	7.52167	6.3133	5.39e-06	-1.25061	down	down	type I inositol polyphosphate 5-phosphatase 2-like [Brassica napus]
BnA02g0049610	6.39701	8.20231	8.59193	2.46081	2.04538	3.62432	0.000141645	-1.25119	down	down	PREDICTED: non-specific lipid-transfer protein-like protein At5g64080 [Brassica rapa]
BnA03g0136020	9.63744	7.56859	9.11529	2.40615	3.17417	3.73286	8.18e-05	-1.25355	down	down	guanine nucleotide-binding protein subunit gamma 2 [Brassica napus]
BnC05g0729820	27.641	27.2567	33.714	10.0961	12.3415	12.6393	1.43e-10	-1.25502	down	down	PREDICTED: uncharacterized protein LOC106292690 [Brassica oleracea var. oleracea]
BnA08g0332130	17.8866	17.5815	15.3654	4.82465	7.30756	7.65271	7.82e-09	-1.25776	down	down	protein DETOXIFICATION 36 [Brassica napus]
Brassica_napus_newGene_9998	91.3674	101.166	104.352	39.6286	36.6947	42.9608	6.13e-17	-1.26053	down	down	sugar transport protein 1-like [Brassica napus]
BnC02g0515680	11.1532	13.944	13.3767	5.71357	3.51981	4.95081	6.1e-06	-1.26247	down	down	PREDICTED: uncharacterized protein LOC106325485 [Brassica oleracea var. oleracea]
BnA06g0232320	9.10479	14.8289	28.2708	6.19007	7.08548	3.45805	0.00116768	-1.26356	down	down	PREDICTED: choline/ethanolaminephosphotransferase 1 [Brassica rapa]
BnC01g0468160	54.3148	65.073	56.9188	23.7607	22.1655	25.0664	6.54e-18	-1.26395	down	down	protein phosphatase 2C 37-like [Brassica napus]
BnC05g0684900	4.42504	7.99165	9.34623	2.45999	2.27107	2.90919	0.000104827	-1.26439	down	down	protein PAIR1-like isoform X1 [Brassica napus]
BnC02g0523920	123.545	103.607	109.021	45.5955	39.4474	49.1079	5.95e-16	-1.26689	down	down	PREDICTED: uncharacterized protein LOC106321012 [Brassica oleracea var. oleracea]
BnA07g0296460	64.1505	75.5548	92.6598	30.136	33.4582	28.6337	3e-12	-1.26757	down	down	patellin-1-like [Brassica napus]
BnA05g0210460	12.7927	14.2442	23.7688	6.55747	6.79593	5.57846	3.13e-06	-1.26889	down	down	sugar transport protein 4 [Brassica napus]
BnC06g0776060	17.684	13.478	14.3161	5.96343	5.73977	6.38177	1.8e-15	-1.26976	down	down	PREDICTED: pyrophosphate-energized vacuolar membrane proton pump 1-like [Brassica oleracea var. oleracea]
BnA07g0279890	12.656	11.8212	13.9578	4.61714	5.46902	5.19316	2.01e-14	-1.27057	down	down	BnaC06g26360D [Brassica napus]
BnA01g0000120	4.39987	6.10717	8.54075	1.71445	2.66435	1.31592	0.00193635	-1.27084	down	down	PREDICTED: auxin-induced protein X15-like [Brassica rapa]
BnA07g0290190	56.6375	69.7249	75.1747	13.5752	33.599	25.3706	3.17e-05	-1.27131	down	down	protein TIFY 7 [Brassica napus]
BnC07g0785170	0.197171	1.15747	0.932238	0.24096	0.161686	0.112805	0.00604251	-1.27138	down	down	uncharacterized protein LOC106373017 [Brassica napus]
BnA05g0200940	42.2974	56.2172	49.4905	18.3692	20.4947	18.5291	1.05e-09	-1.27204	down	down	PREDICTED: arabinogalactan peptide 21-like [Brassica rapa]
Brassica_napus_newGene_779	7.84654	1.6359	2.21549	1.15397	0.775431	0.719966	0.00550642	-1.27206	down	down	uncharacterized protein LOC106454317 [Brassica napus]
Brassica_napus_newGene_14085	16.5073	14.4903	12.9271	5.1496	5.3249	6.6414	4.15e-11	-1.27233	down	down	PREDICTED: probable galactinol--sucrose galactosyltransferase 6 isoform X1 [Brassica rapa]
BnA03g0114860	18.9685	17.5183	18.1331	7.13992	7.61585	6.67586	3.41e-12	-1.27571	down	down	uncharacterized protein BNAA03G21440D [Brassica napus]
BnA06g0260630	52.6212	28.4827	28.8272	14.2087	13.9644	12.9692	2.53e-07	-1.27627	down	down	xyloglucan glycosyltransferase 4 [Brassica napus]
BnUnng0997750	105.808	45.1227	44.8363	16.1022	31.3419	17.952	0.000291994	-1.27669	down	down	PREDICTED: F-box protein PP2-B11 [Brassica oleracea var. oleracea]
BnA06g0231650	31.3477	28.2658	24.0467	11.5654	11.6448	9.81875	1.89e-14	-1.27708	down	down	dehydration-responsive element-binding protein 1F-like [Brassica napus]
BnA04g0173470	29.8573	17.9265	17.2132	7.53436	8.39547	8.30222	2.96e-07	-1.27881	down	down	PREDICTED: deSI-like protein At4g17486 [Brassica rapa]
BnA03g0140590	43.2071	36.5628	32.6935	17.8334	12.6692	12.9445	1.97e-10	-1.27923	down	down	PREDICTED: transcription factor MYB44-like [Brassica rapa]
BnA01g0035090	27.2439	25.2389	26.1527	7.92607	13.2501	9.34016	3.66e-10	-1.28046	down	down	xyloglucan 6-xylosyltransferase 1-like [Brassica napus]
Brassica_napus_newGene_10053	1.49576	1.52847	1.92741	0.239949	0.426274	0.749197	0.00217873	-1.28062	down	down	TORTIFOLIA1-like protein 3 [Eutrema salsugineum]
BnA05g0188110	71.4728	47.9331	47.175	16.0832	24.099	22.8204	2.97e-08	-1.28152	down	down	PREDICTED: transcription initiation factor IIB-1 [Brassica oleracea var. oleracea]
BnA01g0007480	8.97495	10.5022	11.5777	3.75032	4.12773	4.25316	4.45e-12	-1.28234	down	down	calmodulin-binding protein 60 F-like isoform X1 [Brassica napus]
BnC03g0537350	1.18775	2.18468	1.99496	0.423248	0.769878	0.399887	0.00164046	-1.28272	down	down	ervatamin-B [Brassica napus]
BnA03g0124240	19.2857	23.9464	23.8872	8.81162	7.44628	9.35931	3.04e-09	-1.28404	down	down	PREDICTED: uncharacterized protein LOC103859222 isoform X1 [Brassica rapa]
BnC06g0759290	12.6715	9.64874	11.7631	4.50478	4.73507	4.15043	2.63e-14	-1.28447	down	down	uncharacterized protein LOC106406401 [Brassica napus]
Brassica_napus_newGene_16089	23.5849	11.5359	10.003	1.20411	4.86431	5.75777	0.00293017	-1.28482	down	down	PREDICTED: protein LURP-one-related 5-like [Brassica oleracea var. oleracea]
BnA09g0375630	82.1207	81.0419	110.409	32.2597	40.5335	34.1822	3.44e-12	-1.28539	down	down	PTI1-like tyrosine-protein kinase 3 isoform X1 [Brassica napus]
Brassica_napus_newGene_3047	40.5069	5.37777	5.10239	3.15562	2.96506	2.7719	0.00659066	-1.28551	down	down	PREDICTED: lipoxygenase 2, chloroplastic-like [Brassica rapa]
BnA03g0155500	8.90863	11.2145	8.08768	2.47205	3.85272	3.76399	8.46e-06	-1.28867	down	down	PREDICTED: uncharacterized protein LOC103862313 [Brassica rapa]
Brassica_napus_newGene_10893	5.50251	3.89375	8.42249	1.39604	2.05533	2.29797	0.000395822	-1.29079	down	down	PREDICTED: basic 7S globulin 2-like [Brassica rapa]
BnC07g0826430	197.814	165.501	169.937	61.8865	73.1969	76.054	1.15e-20	-1.29124	down	down	proton pump-interactor 1-like isoform X1 [Brassica napus]
BnA06g0257250	15.7023	10.824	10.6023	3.83689	6.3495	3.12849	8.83e-06	-1.29138	down	down	probable WRKY transcription factor 48 [Brassica napus]
BnUnng0977560	16.0952	25.7279	26.8965	7.44751	9.14216	9.09504	1.05e-07	-1.29292	down	down	protein NRT1/ PTR FAMILY 5.15 [Brassica napus]
BnC04g0681060	9.69344	23.066	20.1415	6.62518	2.77813	6.75598	0.000881311	-1.29311	down	down	peroxidase 25 [Brassica napus]
BnA02g0055580	49.4023	65.1527	68.6833	16.2377	20.9403	29.9151	7.91e-07	-1.2935	down	down	probable galactinol--sucrose galactosyltransferase 6 [Brassica napus]
BnA07g0271180	2.71887	1.13586	1.86064	0.46731	0.857102	0.352448	0.00138464	-1.29571	down	down	MLO-like protein 8 [Brassica napus]
BnA06g0259540	54.7693	87.2546	93.6914	26.4668	29.8272	31.991	4.71e-08	-1.29594	down	down	COBRA-like protein 2 [Brassica napus]
BnA03g0122980	3.40923	3.20837	2.71915	0.811008	1.03075	1.01164	0.000748414	-1.29606	down	down	PREDICTED: uncharacterized protein LOC103858996 [Brassica rapa]
BnA03g0092390	68.6564	92.7574	108.983	24.8112	39.3078	36.4024	1.57e-07	-1.29725	down	down	probable 2-oxoglutarate-dependent dioxygenase At5g05600 [Brassica napus]
BnC03g0587860	15.9594	16.9937	17.2459	6.45817	6.5467	6.18024	4.74e-11	-1.29753	down	down	BnaC03g44900D [Brassica napus]
BnC05g0731660	114.881	91.1282	71.1623	34.6325	26.1117	40.7182	1.83e-07	-1.29874	down	down	protein RALF-like 22 [Brassica napus]
BnA01g0012260	32.9937	21.3324	24.9817	9.61029	11.3426	9.4514	1.12e-11	-1.29978	down	down	protein NUCLEAR FUSION DEFECTIVE 4 [Brassica napus]
BnA06g0254330	7.25836	8.23276	9.67867	3.25685	3.36445	3.07689	2.06e-12	-1.30021	down	down	uncharacterized WD repeat-containing protein C3H5.08c-like [Brassica napus]
BnC07g0821150	5.79698	7.01163	9.36153	3.02804	2.76789	2.33267	4.46e-07	-1.3006	down	down	abscisic acid 8&apos;-hydroxylase 1-like [Brassica napus]
BnA06g0254620	13.887	13.6222	13.9247	5.06307	5.50624	5.69868	1.37e-19	-1.30122	down	down	BnaC06g26360D [Brassica napus]
BnA06g0241400	5.06083	4.24666	3.23801	1.53283	1.23836	1.76826	5.12e-07	-1.30219	down	down	uncharacterized protein LOC106347375 [Brassica napus]
BnA09g0344040	9.27963	8.90294	13.1238	3.53839	4.92716	2.93011	1.15e-06	-1.30229	down	down	protein PIN-LIKES 5-like [Brassica napus]
Brassica_napus_newGene_7807	1.9092	1.54693	0.966028	0.607384	0.42004	0.357429	0.000461603	-1.30337	down	down	probable glycerol-3-phosphate acyltransferase 3 [Brassica napus]
BnA01g0002120	12.2398	10.3846	10.9955	4.93112	2.95453	4.15579	1.12e-06	-1.30374	down	down	PREDICTED: uncharacterized protein LOC103864993 [Brassica rapa]
BnUnng0981070	36.8615	33.5542	27.8766	2.73542	13.9946	11.601	0.0014083	-1.30413	down	down	uncharacterized protein LOC106382777 [Brassica napus]
BnA03g0114100	19.8211	28.9808	21.6801	9.41343	6.36653	9.15475	3.96e-06	-1.30586	down	down	PREDICTED: uncharacterized protein LOC103858138 [Brassica rapa]
BnUnng1017570	8.25572	8.04752	10.0757	3.12361	3.92118	3.1123	4.64e-13	-1.30707	down	down	PREDICTED: FHA domain-containing protein At4g14490-like [Brassica oleracea var. oleracea]
BnC04g0678480	5.41946	9.26257	17.8738	2.79997	4.22456	2.31953	0.00147423	-1.30716	down	down	PREDICTED: CASP-like protein 4D1 [Brassica oleracea var. oleracea]
BnC02g0529750	392.415	381.421	409.133	155.364	148.227	163.959	4.72e-30	-1.30738	down	down	PREDICTED: protein EXORDIUM-like 2 [Brassica oleracea var. oleracea]
BnC05g0696740	13.5933	16.0022	16.0627	6.1758	5.81323	5.82794	1.02e-18	-1.30883	down	down	PREDICTED: CSC1-like protein At1g11960 [Brassica oleracea var. oleracea]
BnC03g0564550	13.435	11.7385	18.2146	5.27661	3.19402	6.3086	3.07e-05	-1.30991	down	down	basic leucine zipper 34-like [Brassica napus]
BnC06g0770190	16.0356	4.16085	5.47355	1.88047	2.70165	2.22124	0.00206529	-1.3121	down	down	kunitz trypsin inhibitor 1-like [Brassica napus]
BnA06g0245240	34.9736	35.7398	34.08	12.527	9.72446	16.5013	5.39e-09	-1.31235	down	down	asparagine synthetase [glutamine-hydrolyzing]-like [Brassica napus]
BnC07g0833720	44.9681	32.8797	36.75	13.0588	17.095	13.914	2.34e-14	-1.31285	down	down	PREDICTED: uncharacterized protein LOC106306104 [Brassica oleracea var. oleracea]
BnC03g0576530	59.641	49.7106	48.3928	19.2386	19.6548	21.7454	5.65e-16	-1.31526	down	down	PREDICTED: protein RALF-like 22 [Brassica oleracea var. oleracea]
Brassica_napus_newGene_7625	4.63256	3.82047	5.51948	1.60681	1.20859	2.04688	6.3e-06	-1.31542	down	down	basic leucine zipper 34-like [Brassica napus]
BnA06g0258090	154.572	155.383	132.356	50.6437	64.3285	57.7993	7.07e-23	-1.3156	down	down	PREDICTED: protein NRT1/ PTR FAMILY 2.11-like [Brassica rapa]
BnA02g0057190	1.75159	3.31352	3.48514	1.12016	0.379441	0.685399	0.00243109	-1.31597	down	down	PREDICTED: uncharacterized protein ECU03_1610-like [Brassica rapa]
BnC05g0715910	4.82726	4.42169	4.2478	1.95374	0.93707	1.5076	9.6e-05	-1.31685	down	down	ethylene-responsive transcription factor ERF013-like [Brassica napus]
BnC08g0854210	114.87	107.31	85.5759	42.4692	37.87	38.4503	2.93e-18	-1.31762	down	down	PREDICTED: protein YLS9-like [Brassica oleracea var. oleracea]
BnA09g0352310	24.9197	10.5896	16.8204	4.31827	6.87428	6.50735	2.9e-05	-1.31809	down	down	serine decarboxylase-like [Brassica napus]
BnA03g0094090	19.8485	8.5703	9.05196	4.37514	4.50527	3.50436	6.36e-05	-1.32052	down	down	PREDICTED: probable trehalose-phosphate phosphatase I isoform X2 [Brassica rapa]
BnC04g0639880	74.4117	29.8674	33.291	16.7597	15.4414	13.1624	6.23e-05	-1.32088	down	down	17.6 kDa class I heat shock protein 2 [Brassica napus]
BnC03g0575960	7.74602	6.6956	8.30642	3.26193	2.46639	2.77535	9.94e-11	-1.32101	down	down	probable galacturonosyltransferase 13 isoform X1 [Brassica napus]
BnC03g0591000	49.6989	61.455	71.0677	23.2031	20.6703	24.833	1.04e-11	-1.32181	down	down	PREDICTED: uncharacterized protein At1g04910 [Brassica oleracea var. oleracea]
BnC04g0618990	2.35872	2.39252	1.55497	0.777236	0.807206	0.3441	0.000394738	-1.32303	down	down	PREDICTED: LOW QUALITY PROTEIN: vacuolar-processing enzyme beta-isozyme-like [Brassica oleracea var. oleracea]
BnA01g0037050	31.9481	43.3312	44.0561	12.5132	15.5971	16.641	6.08e-11	-1.32418	down	down	protein STRUBBELIG-RECEPTOR FAMILY 7 [Brassica napus]
BnC06g0761040	15.568	19.504	15.2274	5.33568	7.15298	6.58024	4.21e-13	-1.32426	down	down	CSC1-like protein At1g10090 [Brassica napus]
BnA07g0292760	0.808858	1.03211	0.740032	0.201682	0.382507	0.166638	0.000887295	-1.32574	down	down	probable inactive leucine-rich repeat receptor-like protein kinase At1g66830 [Brassica napus]
BnA02g0071060	31.7664	23.1024	26.9199	9.14515	10.8654	11.0479	1.34e-14	-1.32642	down	down	sugar transporter ERD6-like 6 [Brassica napus]
Brassica_napus_newGene_14812	21.6152	10.2389	7.76998	4.8521	4.52103	3.58097	6.54e-05	-1.32678	down	down	PREDICTED: nitrate reductase [NADH], clone PBNBR1412 [Brassica oleracea var. oleracea]
BnA10g0412270	11.2639	8.07374	9.70082	3.94032	3.70318	3.18306	4.92e-11	-1.32805	down	down	stearoyl-[acyl-carrier-protein] 9-desaturase 3, chloroplastic [Brassica napus]
BnA03g0093110	8.33487	8.51784	3.58546	2.09639	1.98031	2.16749	0.000279625	-1.32816	down	down	peptide methionine sulfoxide reductase A3-like [Brassica napus]
BnUnng0974420	6.65469	5.55615	6.38922	2.03048	2.48844	2.42121	3.91e-11	-1.32911	down	down	BnaA05g18570D [Brassica napus]
BnC03g0603180	22.9705	18.7999	18.3156	7.86588	5.62279	8.45172	2.26e-09	-1.33018	down	down	PI-PLC X-box domain-containing protein DDB_G0293730-like [Brassica napus]
BnC08g0851490	75.0202	73.0433	68.6723	26.5993	28.3148	29.4073	7.89e-34	-1.33196	down	down	bifunctional UDP-glucose 4-epimerase and UDP-xylose 4-epimerase 1 [Brassica napus]
BnC06g0732870	18.2551	11.5739	13.3458	5.85306	5.13099	4.92588	4.09e-10	-1.33204	down	down	PREDICTED: IAA-amino acid hydrolase ILR1-like 6 [Brassica oleracea var. oleracea]
BnC07g0797500	8.55589	6.23515	4.37099	2.16414	2.58598	1.59984	3.38e-05	-1.33482	down	down	PREDICTED: haloacid dehalogenase-like hydrolase domain-containing protein 3 [Brassica oleracea var. oleracea]
BnC06g0743510	91.0224	78.4475	78.6155	32.9366	29.5699	31.6004	2.4e-17	-1.33726	down	down	arabinogalactan peptide 21 [Eutrema salsugineum]
BnC02g0487830	2.88266	2.85897	3.72035	1.04205	1.06989	1.29108	1.42e-08	-1.33809	down	down	myosin heavy chain, fast skeletal muscle [Brassica napus]
BnC03g0581270	0.987711	2.1953	2.46421	0.450519	0.419777	0.658796	0.00110914	-1.34017	down	down	protein GRAVITROPIC IN THE LIGHT 1 [Brassica napus]
BnA03g0114180	11.6489	10.7665	10.5231	3.64158	3.79947	4.70775	2.78e-11	-1.34017	down	down	ethylene-responsive transcription factor ERF034-like [Brassica napus]
BnC09g0922020	86.7275	82.5041	88.0779	36.4286	23.7788	34.216	9.04e-11	-1.34044	down	down	uncharacterized protein LOC111209982 [Brassica napus]
BnC09g0929950	18.6808	17.2285	20.594	7.61779	7.69625	4.06636	3.59e-06	-1.34102	down	down	PREDICTED: uncharacterized protein LOC106313524 [Brassica oleracea var. oleracea]
BnC07g0780430	206.871	160.046	163.417	72.2579	57.8388	68.9106	2.82e-15	-1.34124	down	down	PREDICTED: uncharacterized protein LOC106342357 [Brassica oleracea var. oleracea]
BnC03g0617670	4.55668	1.01998	0.843993	0.331132	0.183124	0.517422	0.00412227	-1.34143	down	down	cytochrome P450 87A3-like [Brassica napus]
BnC03g0572630	3.18461	4.85273	4.83264	1.71974	0.991909	1.29442	0.000139457	-1.34259	down	down	PREDICTED: ethylene-responsive transcription factor ERF073-like [Brassica oleracea var. oleracea]
BnA10g0409280	12.6996	10.0968	16.3644	4.40803	5.02085	4.52638	4.9e-08	-1.34268	down	down	probable aquaporin SIP1-2 [Brassica napus]
BnC01g0460840	58.8935	62.9663	71.5233	24.0429	23.8797	25.9024	2.42e-21	-1.34301	down	down	receptor-like kinase TMK4 [Brassica napus]
BnC05g0696710	16.3579	15.3547	15.1313	5.94241	6.57025	5.54292	6.09e-31	-1.34445	down	down	CSC1-like protein At1g11960 [Brassica napus]
BnC07g0834630	149.048	61.2293	69.5666	31.7191	32.5413	29.0302	1.07e-05	-1.3455	down	down	--
BnC06g0745080	67.1592	72.1839	77.6364	30.6063	26.8681	23.1575	6.24e-13	-1.34602	down	down	PREDICTED: arabinogalactan peptide 21-like [Brassica rapa]
BnA10g0419250	8.26468	11.0153	13.7067	3.39357	5.1538	2.57726	1.2e-05	-1.34613	down	down	polygalacturonase inhibitor 1 [Brassica napus]
BnA10g0413850	23.4883	35.9572	44.9572	8.8928	14.1838	12.847	2.97e-06	-1.3463	down	down	PREDICTED: xyloglucan endotransglucosylase/hydrolase protein 24-like [Brassica rapa]
BnC09g0893020	16.8803	19.9691	20.3257	5.76766	9.08975	6.18373	8.53e-11	-1.34923	down	down	uncharacterized protein LOC106428388 isoform X2 [Brassica napus]
BnA06g0251290	49.8649	65.8789	63.7131	22.104	20.4516	24.2807	3.64e-14	-1.35058	down	down	uncharacterized protein At1g04910-like [Brassica napus]
BnA01g0022180	25.2328	41.5834	54.3318	15.0073	15.26	11.5251	1.87e-06	-1.35165	down	down	probable aspartyl protease At4g16563 [Brassica napus]
BnC05g0696890	48.5828	39.7978	46.959	13.6831	19.6009	17.2089	1.43e-14	-1.35172	down	down	uncharacterized protein BNAC05G09910D [Brassica napus]
BnC03g0533850	14.9808	17.8052	22.4384	5.51733	7.27109	7.16304	2.18e-09	-1.35228	down	down	PREDICTED: protein IQ-DOMAIN 1-like [Brassica oleracea var. oleracea]
BnC04g0644990	12.5703	9.58167	14.8152	4.55166	4.43954	4.38112	8.51e-10	-1.35289	down	down	uncharacterized protein LOC111198335 isoform X1 [Brassica napus]
BnA03g0146050	1.73321	1.45548	1.76924	0.522229	0.668652	0.531073	4.19e-07	-1.35376	down	down	cysteine-rich receptor-like protein kinase 29 isoform X1 [Brassica napus]
BnA09g0345950	1.41493	0.884513	1.79228	0.47033	0.410961	0.239123	0.000728712	-1.35452	down	down	diacylglycerol kinase 5-like [Brassica napus]
BnA09g0346500	1.27599	1.35057	1.97588	0.208334	0.586645	0.212854	0.00240429	-1.35487	down	down	ethylene-responsive transcription factor ERF026-like [Brassica napus]
BnA06g0230210	27.985	29.9866	34.2898	13.3668	8.42011	11.232	2.59e-09	-1.3556	down	down	uncharacterized protein LOC106349950 [Brassica napus]
BnC01g0430910	18.5235	10.0458	12.5432	4.34741	5.08183	4.74913	3.43e-07	-1.35784	down	down	ethylene-responsive transcription factor ERF043-like [Brassica napus]
BnC08g0868300	8.13701	9.18662	12.3912	2.52166	4.2109	2.92774	2.59e-05	-1.35823	down	down	PREDICTED: uncharacterized protein LOC106310102 [Brassica oleracea var. oleracea]
BnC05g0695310	5.10125	6.80093	8.37527	2.45425	2.42901	2.20426	1.53e-07	-1.35875	down	down	PREDICTED: tryptophan synthase beta chain 1-like [Brassica oleracea var. oleracea]
BnA02g0050730	728.232	503.382	511.9	212.198	220.441	213.798	1.06e-15	-1.35954	down	down	--
BnC09g0898980	3.74069	5.38525	5.61562	0.801115	1.42593	2.11979	0.000256218	-1.3607	down	down	PREDICTED: inositol oxygenase 2-like [Brassica oleracea var. oleracea]
BnA09g0351710	32.0896	35.9323	43.4052	13.8861	10.9198	15.2866	1.97e-10	-1.36323	down	down	uncharacterized protein LOC106434260 [Brassica napus]
BnA09g0349280	10.212	8.60933	5.12331	1.38515	3.81407	1.28603	0.000779263	-1.36487	down	down	BnaA09g13610D [Brassica napus]
Brassica_napus_newGene_14188	5.57978	13.462	10.6862	3.3785	3.80906	2.59787	2.94e-05	-1.36488	down	down	xyloglucan endotransglucosylase/hydrolase protein 24-like isoform X2 [Brassica napus]
BnC07g0815410	7.18544	7.21893	8.69509	2.86362	2.89528	2.80794	6.63e-17	-1.36802	down	down	probable receptor-like protein kinase At5g24010 [Brassica napus]
BnC09g0903970	96.279	140.777	152.247	51.9804	37.3654	48.0721	6.74e-09	-1.3692	down	down	PREDICTED: fasciclin-like arabinogalactan protein 13 [Brassica oleracea var. oleracea]
BnA02g0051320	11.8856	5.87996	4.77228	1.65893	2.93529	1.76428	0.000382581	-1.36958	down	down	PREDICTED: protein TIFY 9-like isoform X1 [Brassica rapa]
Brassica_napus_newGene_13638	2.52928	2.25634	4.12175	0.820983	0.985051	0.840823	4.84e-05	-1.36979	down	down	uncharacterized protein BNAA09G15460D [Brassica napus]
BnC03g0574390	2.02374	1.65583	1.7615	0.818142	0.423872	0.280286	0.000422564	-1.37163	down	down	probable glycerol-3-phosphate acyltransferase 3 [Brassica napus]
BnC08g0865010	5.24381	1.27388	2.7977	0.622424	1.10834	0.502367	0.00141742	-1.37275	down	down	BnaA09g35510D [Brassica napus]
BnA01g0018040	19.2407	24.5508	30.5732	6.56957	10.6212	8.88569	2.64e-08	-1.37278	down	down	uncharacterized protein LOC106366047 isoform X3 [Brassica napus]
Brassica_napus_newGene_14518	1.40833	2.16715	1.64485	0.521409	0.335455	0.546937	0.000449681	-1.374	down	down	PREDICTED: 4-substituted benzoates-glutamate ligase GH3.12-like [Brassica rapa]
BnC02g0514050	27.8766	31.3016	30.046	10.4489	11.3123	11.5969	4.59e-24	-1.37449	down	down	PREDICTED: uncharacterized transporter YBR287W-like [Brassica oleracea var. oleracea]
BnC03g0605500	8.16557	5.47393	6.40958	2.46005	0.686264	2.07673	0.000687875	-1.37721	down	down	PREDICTED: uncharacterized protein LOC106332081 [Brassica oleracea var. oleracea]
BnA07g0301300	7.13576	4.73834	4.6011	2.36183	0.819239	1.37718	0.000360511	-1.37722	down	down	ethylene-responsive transcription factor ERF013-like [Brassica napus]
BnA05g0217150	3.44597	3.5913	4.01868	0.991529	1.27383	1.39615	1.24e-06	-1.37989	down	down	PREDICTED: uncharacterized protein LOC103870137 isoform X2 [Brassica rapa]
BnC01g0424660	76.1529	119.384	121.677	35.1714	37.8785	39.6886	3.46e-10	-1.38019	down	down	PREDICTED: expansin-like A2 [Brassica oleracea var. oleracea]
BnA06g0260390	4.12167	2.74901	2.02504	1.02904	0.715913	0.942453	7.72e-05	-1.38038	down	down	PREDICTED: BTB/POZ and TAZ domain-containing protein 2 [Brassica rapa]
BnC02g0472110	13.1361	10.6844	10.7379	3.8631	4.02417	4.45698	9.11e-12	-1.38148	down	down	PREDICTED: transcription factor TCP21-like [Brassica oleracea var. oleracea]
BnA06g0225280	89.1919	16.5765	43.8944	10.2353	7.74168	8.48321	0.00262391	-1.38387	down	down	beta-D-glucopyranosyl abscisate beta-glucosidase-like [Brassica napus]
BnUnng0978080	154.691	145.755	161.366	46.4322	59.0423	63.4758	4.11e-18	-1.38816	down	down	mitogen-activated protein kinase 17 [Brassica napus]
BnA05g0198510	166.202	177.4	190.136	48.8642	70.5718	72.5744	2.64e-13	-1.38904	down	down	PREDICTED: uncharacterized protein C24B11.05 [Brassica rapa]
BnC03g0602700	86.854	71.1383	43.5003	20.8524	21.8335	25.3569	8.09e-08	-1.39129	down	down	PREDICTED: protein TIFY 5A-like [Brassica rapa]
BnA07g0299370	13.3665	8.05971	11.4049	3.388	4.22519	3.96223	5.35e-11	-1.39245	down	down	auxilin-like protein 1 isoform X2 [Brassica napus]
BnA08g0321970	47.2804	45.9509	58.4267	17.1652	15.8742	21.0196	7.34e-13	-1.39369	down	down	G-box-binding factor 1 [Brassica napus]
BnA08g0333580	53.448	61.3264	64.4412	20.0966	21.8684	23.573	3.36e-20	-1.39577	down	down	probable protein phosphatase 2C 5 [Brassica napus]
BnC04g0666780	155.244	142.185	130.209	59.5684	43.365	51.5474	6.11e-17	-1.39628	down	down	PREDICTED: uncharacterized protein LOC106336919 [Brassica oleracea var. oleracea]
BnC09g0904150	3.4566	3.22939	3.79846	0.999011	0.617087	1.48168	6.54e-05	-1.39639	down	down	zinc finger CCCH domain-containing protein 61-like [Brassica napus]
BnA03g0133180	3.6706	3.67923	4.09405	1.04156	1.7262	1.16067	1.01e-08	-1.39794	down	down	probable boron transporter 3 isoform X1 [Brassica napus]
Brassica_napus_newGene_17197	9.59251	9.84768	14.4368	3.63468	4.05895	4.16316	1.28e-10	-1.40085	down	down	BnaA09g11880D [Brassica napus]
BnA03g0093030	7.25195	4.26482	4.21816	1.10898	1.35854	1.99243	0.000128823	-1.40104	down	down	peptide methionine sulfoxide reductase A3-like [Brassica napus]
BnA04g0172120	47.5579	31.888	22.3035	8.97125	13.3984	9.8238	5.05e-06	-1.4047	down	down	PREDICTED: phytosulfokines 2 [Brassica rapa]
BnC03g0550180	18.9086	18.5118	15.9274	6.98311	5.67703	5.85711	4.14e-11	-1.40548	down	down	BnaC03g13790D [Brassica napus]
BnA08g0303900	71.2436	87.114	88.7811	28.0969	28.8636	30.9093	3.07e-14	-1.4076	down	down	transmembrane protein [Arabidopsis thaliana]
BnA01g0009490	3.77957	2.5667	3.12555	1.09619	0.853739	1.11035	5.65e-07	-1.40766	down	down	receptor-like protein 51 [Brassica napus]
BnA04g0174090	111.584	101.343	96.6839	43.2985	32.9525	35.4045	9.44e-20	-1.40898	down	down	PREDICTED: uncharacterized protein LOC106336919 [Brassica oleracea var. oleracea]
BnC08g0876950	10.6515	9.84952	9.37219	2.44041	4.94023	2.40944	6.89e-07	-1.4097	down	down	uncharacterized protein BNAC08G36500D isoform X1 [Brassica napus]
BnA03g0105050	4.33105	4.22312	6.15181	1.55304	1.77525	1.5918	3.23e-08	-1.41098	down	down	uncharacterized protein LOC106437152 [Brassica napus]
BnA06g0260750	25.0627	37.4785	43.0434	13.2558	11.2871	11.6879	1.05e-09	-1.41353	down	down	protein KINESIN LIGHT CHAIN-RELATED 2 isoform X2 [Brassica napus]
BnC01g0458350	29.5545	7.26206	10.827	3.08776	5.10522	4.11085	0.000402952	-1.41363	down	down	ATP phosphoribosyltransferase 1, chloroplastic-like [Brassica napus]
BnA01g0002760	9.0651	4.45963	6.0041	2.18436	2.40561	1.2928	2.75e-05	-1.41382	down	down	thaumatin-like protein 1b isoform X1 [Brassica napus]
BnC02g0506020	37.2297	33.9264	46.0151	15.0932	12.2565	13.8786	9.93e-14	-1.41612	down	down	PREDICTED: probable xyloglucan endotransglucosylase/hydrolase protein 16 [Brassica oleracea var. oleracea]
Brassica_napus_newGene_1422	1.70913	4.95577	5.82599	1.10711	0.155374	0.528683	0.00215573	-1.41675	down	down	uncharacterized protein LOC106393042 [Brassica napus]
BnC03g0591930	96.822	63.1744	71.6597	27.1223	25.7537	28.5259	2.26e-14	-1.41765	down	down	PREDICTED: protein EXORDIUM-like 2 [Brassica oleracea var. oleracea]
BnA09g0376440	0.872642	1.4912	1.77166	0.054252	0.387489	0.31096	0.00164046	-1.42199	down	down	PREDICTED: beta-glucosidase 27 [Brassica rapa]
BnC08g0851120	23.5294	31.2147	20.6792	7.10574	9.42427	9.44396	3.09e-11	-1.42293	down	down	PREDICTED: protein TRANSPARENT TESTA 12 [Brassica oleracea var. oleracea]
BnC04g0634230	7.93137	10.8902	9.30903	1.76579	2.86105	3.86643	1.45e-05	-1.42501	down	down	peptide methionine sulfoxide reductase A3-like [Brassica napus]
Brassica_napus_newGene_2021	9.11204	9.89358	6.14956	3.54144	2.42788	1.86912	2.95e-06	-1.42601	down	down	uncharacterized protein LOC106346665 [Brassica napus]
BnA06g0231690	46.142	39.1715	34.4908	14.1733	13.8562	14.5544	2.33e-19	-1.42628	down	down	dehydration-responsive element-binding protein 1F-like [Brassica napus]
BnC05g0695290	38.6449	26.3894	32.8436	11.6758	11.0281	11.5776	2.89e-15	-1.42723	down	down	PREDICTED: probable xyloglucan endotransglucosylase/hydrolase protein 8 [Brassica oleracea var. oleracea]
BnC08g0843110	0.525777	0.573751	0.570721	0.189581	0.143139	0.087647	0.000328136	-1.42894	down	down	lysine-specific demethylase JMJ18-like isoform X1 [Brassica napus]
BnC03g0554930	7.68718	9.58635	10.3178	2.50376	3.96345	2.91387	4.36e-10	-1.42962	down	down	probable L-type lectin-domain containing receptor kinase VII.2 [Brassica napus]
BnC03g0573210	7.96702	10.4264	12.4148	2.63742	2.9338	4.32289	2.7e-07	-1.43103	down	down	BnaC03g30350D [Brassica napus]
BnC03g0612130	104.897	69.1628	65.6141	26.2473	23.5613	31.1981	8.89e-11	-1.4321	down	down	BTB/POZ and TAZ domain-containing protein 1 [Brassica napus]
BnA08g0329730	48.186	47.6833	40.8902	18.4221	15.7742	14.3204	9.67e-21	-1.43448	down	down	NDR1/HIN1-like protein 6 [Brassica napus]
BnC05g0696900	29.1181	25.8773	33.6498	8.32359	11.9937	10.4433	1.1e-13	-1.43633	down	down	BnaC05g09920D [Brassica napus]
BnUnng0973660	7.25369	6.78655	8.25164	2.90919	2.09613	2.60884	2.11e-12	-1.43812	down	down	receptor-like protein kinase THESEUS 1 [Brassica napus]
BnC07g0807380	133.919	70.949	74.6246	32.0163	32.1195	28.4634	2.18e-09	-1.43923	down	down	PREDICTED: xyloglucan glycosyltransferase 4 [Brassica oleracea var. oleracea]
Brassica_napus_newGene_10004	20.2616	20.2444	22.827	7.00846	7.14257	8.15362	1.26e-19	-1.4401	down	down	PREDICTED: uncharacterized protein LOC106292465 [Brassica oleracea var. oleracea]
BnA02g0079520	2.03332	1.32571	2.26047	0.366187	0.643427	0.453212	0.000157803	-1.44115	down	down	BnaA02g29210D [Brassica napus]
BnA09g0367000	20.1475	28.7182	28.8236	10.5581	6.54069	8.53984	4.18e-09	-1.44285	down	down	U-box domain-containing protein 11 [Brassica napus]
Brassica_napus_newGene_5183	8.12615	3.63664	6.09556	1.6672	1.78117	1.59737	3.69e-05	-1.44351	down	down	PREDICTED: thaumatin-like protein 1b [Brassica oleracea var. oleracea]
BnC05g0731270	16.6626	13.4863	13.2155	3.81247	4.67567	6.05352	7.56e-11	-1.44407	down	down	probable serine/threonine-protein kinase kinX [Brassica napus]
BnC09g0918630	1391.84	1146.97	1067.08	430.116	360.432	464.965	4.56e-18	-1.44471	down	down	xyloglucan endotransglucosylase/hydrolase protein 22-like [Brassica napus]
BnC03g0567470	5.02248	2.8227	3.62558	1.20695	1.17014	1.2802	9.72e-08	-1.44536	down	down	BnaC04g24450D [Brassica napus]
BnA06g0248660	77.7125	49.0587	50.3214	18.2652	17.6925	23.0743	1.11e-10	-1.4466	down	down	BTB/POZ and TAZ domain-containing protein 1-like [Brassica napus]
BnA02g0088510	52.9205	50.6047	53.1985	19.0094	18.9833	18.3052	1.54e-42	-1.44739	down	down	protein EXORDIUM-like 2 isoform X1 [Brassica napus]
BnA05g0205190	34.0184	30.3634	31.2639	11.8226	10.0505	10.949	5.42e-15	-1.44843	down	down	BnaC05g26170D [Brassica napus]
BnA09g0389610	7.36363	10.2706	18.965	2.42374	4.34662	3.73466	3.37e-05	-1.4492	down	down	protein BONZAI 3 [Brassica napus]
BnC04g0680920	1.47646	2.39808	2.72966	0.751061	0.211995	0.477826	0.000594214	-1.4516	down	down	PREDICTED: uncharacterized protein At5g39865 [Brassica oleracea var. oleracea]
BnC09g0928500	121.796	67.0872	69.4452	24.6177	34.6103	24.4087	1.58e-08	-1.45175	down	down	protein TIFY 9 isoform X1 [Brassica napus]
BnC08g0860680	8.65717	8.33837	9.48136	2.5966	3.18707	3.32667	8.51e-16	-1.45428	down	down	calmodulin-binding protein 60 F-like isoform X1 [Brassica napus]
BnC09g0925530	16.0022	18.3109	22.9328	6.33188	6.26947	6.84698	4.28e-13	-1.45484	down	down	stearoyl-[acyl-carrier-protein] 9-desaturase 3, chloroplastic [Brassica napus]
BnC06g0734810	8.72217	8.41149	9.33822	2.64507	3.23532	3.2682	2.4e-17	-1.45566	down	down	calmodulin-binding protein 60 F-like isoform X1 [Brassica napus]
BnC06g0738950	17.9435	13.6284	17.3016	5.41473	5.82248	5.70674	1.34e-18	-1.4563	down	down	hexokinase-3 [Brassica napus]
BnA07g0272450	2.21789	3.21021	3.99207	1.10786	0.616302	0.888757	4.28e-05	-1.45634	down	down	F-box/kelch-repeat protein At3g23880-like [Brassica napus]
BnUnng0983640	103.574	121.014	119.529	39.4333	39.3877	41.0441	1.62e-20	-1.45758	down	down	transmembrane protein [Arabidopsis thaliana]
BnA01g0026830	65.5477	27.4213	26.8414	12.1437	11.2846	11.5017	8.41e-06	-1.45763	down	down	PREDICTED: transcription factor MYB44-like [Brassica rapa]
BnA01g0029020	31.271	30.4092	36.7962	11.713	11.3414	11.5817	1.37e-25	-1.45805	down	down	COP1-interacting protein 7-like [Brassica napus]
BnA06g0257940	13.1768	18.6923	17.963	5.64892	4.18179	6.2551	4.64e-09	-1.4611	down	down	PREDICTED: probable inactive poly [ADP-ribose] polymerase SRO5 [Brassica rapa]
BnA07g0280480	64.4586	55.786	60.3955	20.3314	19.3994	23.3739	8.07e-25	-1.46153	down	down	L-ascorbate oxidase homolog [Brassica napus]
BnA10g0408140	10.8951	11.4297	9.98531	3.2157	3.25064	4.45074	5.49e-14	-1.46191	down	down	probable galactinol--sucrose galactosyltransferase 6 isoform X1 [Brassica napus]
BnA01g0018290	15.9483	22.9263	30.8428	7.54658	6.63411	8.15263	2.46e-08	-1.46267	down	down	S-type anion channel SLAH3-like [Brassica napus]
BnA09g0375260	14.0211	9.25094	14.9429	4.96283	3.54645	3.69124	2.05e-08	-1.46278	down	down	PREDICTED: basic leucine zipper 61 [Brassica rapa]
Brassica_napus_newGene_13072	3.66462	3.69746	4.12811	1.03499	1.3055	1.34378	5.72e-09	-1.46355	down	down	PREDICTED: probable WRKY transcription factor 69 isoform X1 [Brassica oleracea var. oleracea]
BnA06g0236060	122.848	101.986	107.621	35.3868	41.2483	40.405	7.14e-32	-1.46458	down	down	trifunctional UDP-glucose 4,6-dehydratase/UDP-4-keto-6-deoxy-D-glucose 3,5-epimerase/UDP-4-keto-L-rhamnose-reductase RHM1 [Brassica napus]
Brassica_napus_newGene_10660	5.64065	4.63587	5.56086	1.18111	1.71781	1.84367	1.48e-06	-1.46459	down	down	probable serine/threonine-protein kinase kinX [Brassica napus]
BnC07g0800100	1.50283	1.86537	1.65845	0.509865	0.505325	0.498642	1.65e-06	-1.46557	down	down	palmitoyl-protein thioesterase 1 [Brassica napus]
BnA01g0003960	2.60194	0.794402	2.69368	0.321826	0.579542	0.473436	0.000406942	-1.46883	down	down	arginine decarboxylase 2-like [Brassica napus]
Brassica_napus_newGene_17003	57.5304	37.3746	30.2494	9.76245	7.73557	17.4089	2.82e-06	-1.4694	down	down	BTB/POZ and TAZ domain-containing protein 1-like [Brassica napus]
BnC04g0638740	11.0618	7.44669	5.60689	1.51161	1.70953	3.12387	6.23e-05	-1.47059	down	down	uncharacterized protein LOC106442675 [Brassica napus]
BnA02g0060650	7.77029	4.68013	4.39618	1.38223	1.39253	2.06825	5.38e-06	-1.47081	down	down	PREDICTED: GPI-anchored protein LORELEI-like [Brassica rapa]
BnUnng0976040	3.54706	2.75252	3.33205	0.974341	1.12882	0.771381	2.19e-06	-1.47134	down	down	PREDICTED: ethylene-responsive transcription factor ERF114-like [Brassica rapa]
BnA04g0181900	9.1541	15.8919	28.3888	3.98678	5.50933	4.71602	7.1e-05	-1.47216	down	down	CASP-like protein 4D1 [Brassica napus]
BnC07g0800800	10.7161	17.4287	24.4279	5.52493	5.64848	4.65055	1.64e-06	-1.4727	down	down	probable ribose-5-phosphate isomerase 2 [Brassica napus]
BnC03g0556260	4.26757	3.23628	3.61988	1.58364	0.833861	0.965969	2.57e-07	-1.47677	down	down	BnaC03g16940D [Brassica napus]
BnC04g0670870	30.3313	33.0058	36.0514	10.1902	11.677	11.9637	5.74e-18	-1.47775	down	down	PREDICTED: uncharacterized protein LOC106339378 [Brassica oleracea var. oleracea]
BnC05g0709560	60.7133	59.3098	68.8436	15.7182	21.1544	24.8397	4.15e-11	-1.47843	down	down	uncharacterized protein LOC106361640 [Brassica napus]
BnC07g0795780	20.9572	26.3173	23.0085	8.11759	5.84476	8.53401	7.95e-10	-1.47953	down	down	BnaA07g12780D [Brassica napus]
BnA04g0177690	13.6248	8.11645	5.37752	2.87005	2.38293	2.06165	2.78e-05	-1.48124	down	down	PREDICTED: uncharacterized protein LOC103857492 [Brassica rapa]
Brassica_napus_newGene_3873	10.773	10.0746	11.2606	3.88847	3.83925	3.09292	5.37e-23	-1.48203	down	down	uncharacterized protein LOC106362529 [Brassica napus]
BnC05g0697330	15.2069	18.3587	21.9946	5.51986	6.83969	6.12551	3.3e-13	-1.48318	down	down	PREDICTED: F-box/kelch-repeat protein SKIP11 [Brassica oleracea var. oleracea]
BnUnng0947570	21.6884	21.887	25.59	8.60911	7.58487	7.60001	5.01e-24	-1.48358	down	down	receptor-like protein kinase THESEUS 1 [Brassica napus]
BnC03g0605620	59.8328	52.1855	64.5089	19.0674	20.1854	21.4321	3.36e-24	-1.4837	down	down	PREDICTED: G-box-binding factor 1-like isoform X1 [Brassica oleracea var. oleracea]
BnC03g0616290	30.0515	27.2905	32.1318	9.77905	11.0594	10.2228	5.09e-31	-1.48442	down	down	COBRA-like protein 7 [Brassica napus]
BnA01g0030320	43.9884	31.8709	34.6069	14.2494	11.6441	10.9936	4.14e-15	-1.48451	down	down	ethylene-responsive transcription factor ERF025-like [Brassica napus]
BnC04g0634210	10.2841	7.76205	11.9259	1.01093	3.32748	3.11833	0.000120139	-1.48485	down	down	peptide methionine sulfoxide reductase A3-like [Brassica napus]
BnC09g0912900	9.35711	13.501	16.3697	4.30302	3.68882	4.29617	1.85e-08	-1.48526	down	down	transcription factor MYB108-like [Brassica napus]
BnC09g0933600	16.3083	29.0969	33.3881	6.56887	10.2068	6.98205	4.44e-07	-1.49452	down	down	polygalacturonase inhibitor 1-like [Brassica napus]
BnA10g0413550	5.81738	5.94739	6.4923	1.74291	2.05621	2.03585	7.49e-11	-1.49861	down	down	BnaC06g26370D [Brassica napus]
BnA01g0003970	63.9882	45.9793	60.5167	17.93	19.0466	20.2918	1.36e-19	-1.49905	down	down	arginine decarboxylase 2-like [Brassica napus]
BnA02g0083830	4.18626	3.10018	2.33778	0.73899	1.26802	0.473289	4.72e-05	-1.50045	down	down	probable WRKY transcription factor 48 [Brassica napus]
BnA10g0402250	10.0451	2.18001	4.31665	1.48904	1.20086	0.675235	0.000427298	-1.50151	down	down	uncharacterized protein LOC106371488 [Brassica napus]
BnC03g0538850	3.63791	4.64453	5.03209	1.26962	1.00345	1.62515	5.35e-07	-1.50208	down	down	mitochondrial uncoupling protein 6-like [Brassica napus]
BnUnng0935930	14.1301	3.21784	4.58433	1.66997	2.06577	0.8592	0.000361451	-1.50336	down	down	protein NRT1/ PTR FAMILY 5.6-like [Brassica napus]
BnC04g0638350	188.364	144.445	171.352	49.751	63.7486	56.7176	8.89e-23	-1.5045	down	down	uncharacterized protein C24B11.05 [Brassica napus]
BnC02g0508380	1.53039	1.26757	1.61483	0.425217	0.310669	0.321178	7.69e-05	-1.50669	down	down	late embryogenesis abundant protein 1-like [Brassica napus]
BnA07g0271310	80.5587	56.0732	46.5821	24.1754	15.1239	16.6564	9.95e-09	-1.50917	down	down	uncharacterized protein LOC106376449 [Brassica napus]
BnA03g0157420	312.336	156.374	174.659	70.8808	68.2437	60.5639	1.55e-09	-1.50966	down	down	lysine-rich arabinogalactan protein 18-like [Brassica napus]
BnA10g0400100	34.6386	46.2585	50.2786	14.2947	14.7247	12.4059	1.55e-10	-1.51242	down	down	PREDICTED: arabinogalactan peptide 22 [Raphanus sativus]
BnC07g0834310	2.3198	4.29332	6.31738	1.02254	0.770679	1.04213	0.000210106	-1.51412	down	down	PREDICTED: uncharacterized protein LOC106304274 [Brassica oleracea var. oleracea]
BnA04g0161830	261.484	241.514	243.491	86.9412	82.478	86.369	7.4e-49	-1.51418	down	down	cilia- and flagella-associated protein 251 [Brassica napus]
BnA09g0362800	23.2982	27.3466	28.8307	7.56948	9.468	8.46275	2.28e-12	-1.51605	down	down	uncharacterized protein LOC106436239 [Brassica napus]
BnA03g0104170	80.672	88.8557	83.358	26.4516	28.3076	30.609	5.06e-29	-1.51652	down	down	GPI-anchored protein LLG1 [Brassica napus]
BnUnng0990630	3.41978	3.94944	3.82891	0.947573	0.983874	1.47646	4.4e-09	-1.51726	down	down	phosphoenolpyruvate carboxykinase (ATP) [Brassica napus]
Brassica_napus_newGene_7247	5.21624	7.00491	7.4891	2.22247	2.0275	1.88787	3.46e-10	-1.51811	down	down	--
BnC03g0551680	10.9244	18.5378	17.7041	4.7652	4.76521	5.14207	8.5e-10	-1.51828	down	down	CBS domain-containing protein CBSX5-like [Brassica napus]
BnC08g0864910	54.6439	31.5861	40.788	12.4565	14.176	13.9497	5.42e-13	-1.52153	down	down	nematode resistance protein-like HSPRO1 [Brassica napus]
BnC07g0790470	6.97297	5.06685	7.52369	2.42337	2.049	1.33092	6.31e-08	-1.5251	down	down	protein JINGUBANG [Brassica napus]
BnC07g0779870	84.8387	53.178	46.6148	22.8684	14.9221	17.5618	1.12e-08	-1.52608	down	down	PREDICTED: uncharacterized protein LOC106303724 [Brassica oleracea var. oleracea]
BnC09g0918620	680.154	585.519	550.756	196.928	179.025	224.746	7.19e-24	-1.52839	down	down	xyloglucan endotransglucosylase/hydrolase protein 22-like [Brassica napus]
BnA02g0072040	2.22378	1.80217	2.09496	0.625191	0.517233	0.564414	1.24e-06	-1.52999	down	down	LOW QUALITY PROTEIN: uncharacterized protein At1g76660 [Brassica napus]
BnC01g0445350	56.1194	61.7331	71.132	19.5107	20.7763	22.3081	2.61e-23	-1.53121	down	down	glycerophosphodiester phosphodiesterase GDPDL3 isoform X2 [Brassica napus]
BnA06g0268580	20.8853	31.857	35.9094	9.7669	9.34159	8.7856	1.54e-11	-1.53177	down	down	BnaA06g40970D [Brassica napus]
BnA02g0053170	19.8714	12.8906	17.7981	5.01508	5.86898	5.00662	1.83e-12	-1.53602	down	down	uncharacterized protein BNAA02G03120D [Brassica napus]
BnA10g0414670	172.48	55.5293	58.3988	19.1293	32.4435	19.4616	3.24e-05	-1.53615	down	down	PREDICTED: protein TIFY 9 isoform X1 [Brassica rapa]
BnA03g0105440	17.4936	28.8565	27.1038	7.85899	6.01269	8.40031	1.32e-09	-1.53883	down	down	CBS domain-containing protein CBSX5-like [Brassica napus]
BnC02g0519140	11.132	12.7935	15.702	4.29334	4.08645	4.20563	3.78e-14	-1.53937	down	down	probable galacturonosyltransferase-like 8 [Brassica napus]
BnA07g0302910	21.6041	18.099	23.8184	5.40441	7.48824	7.34957	1.45e-14	-1.53962	down	down	E3 ubiquitin-protein ligase RGLG4 [Brassica napus]
BnA03g0092320	35.398	35.3431	35.6317	12.3753	8.4974	12.5862	9.36e-14	-1.54314	down	down	abscisic acid receptor PYL5 isoform X1 [Brassica napus]
BnA09g0373160	3.87518	0.794394	1.82476	0.141048	0.546711	0.08915	0.000622903	-1.54778	down	down	BnaA09g35510D [Brassica napus]
Brassica_napus_newGene_14246	31.4774	53.7471	51.7113	12.9819	13.4723	14.8035	1.2e-09	-1.54818	down	down	endo-xyloglucan transferase, partial [Arabidopsis thaliana]
BnC08g0854760	5.46508	4.869	6.01681	1.67945	1.18976	1.62562	4.5e-07	-1.55039	down	down	uncharacterized protein LOC106385313 [Brassica napus]
BnA02g0049920	24.2248	18.9362	23.5859	4.43108	4.9651	8.92388	5.99e-07	-1.55569	down	down	PREDICTED: uncharacterized protein LOC103850350 [Brassica rapa]
BnA08g0331090	3.14378	1.29766	1.98659	0.526576	0.351734	0.511742	8.59e-05	-1.55629	down	down	cytosolic sulfotransferase 1-like [Brassica napus]
BnC04g0681550	9.91884	20.6917	21.0813	4.62665	3.41201	5.81113	2.02e-06	-1.55654	down	down	transcription factor bHLH130 [Brassica napus]
BnA10g0411840	17.029	14.9162	16.5165	5.82929	5.05007	4.97816	8.93e-32	-1.5613	down	down	cellulose synthase-like protein D2 [Brassica napus]
BnC04g0634220	23.8863	27.3764	17.0283	5.47272	4.945	8.81259	8.98e-08	-1.56197	down	down	peptide methionine sulfoxide reductase A3-like [Brassica napus]
BnA05g0188650	17.6997	14.3332	20.4258	5.90542	4.36027	5.60218	7.73e-12	-1.56791	down	down	basic leucine zipper 34 [Brassica napus]
BnA09g0336080	3.08547	4.23489	6.59163	1.21848	1.42777	1.1324	7.76e-07	-1.56873	down	down	BnaAnng23890D [Brassica napus]
BnC02g0513030	3.411	4.08682	4.56298	1.48482	1.11155	0.942324	1.58e-09	-1.56875	down	down	pentatricopeptide repeat-containing protein At1g80880, mitochondrial-like [Brassica napus]
BnC09g0902710	35.7	35.9588	47.4945	13.7322	10.0202	13.0479	7.92e-14	-1.56891	down	down	uncharacterized protein LOC106366603 isoform X1 [Brassica napus]
Brassica_napus_newGene_16897	450.441	397.982	366.604	128.392	119.205	144.333	2.25e-28	-1.57069	down	down	xyloglucan endotransglucosylase/hydrolase protein 22-like [Brassica napus]
BnC07g0779360	65.479	39.728	48.0663	17.9766	9.51835	16.2293	1.33e-08	-1.57072	down	down	protein EXORDIUM-like 5 [Brassica napus]
Brassica_napus_newGene_13278	20.7882	14.8722	20.2146	3.95334	6.63947	5.73287	1.21e-10	-1.57135	down	down	PREDICTED: pyruvate kinase 1, cytosolic-like [Raphanus sativus]
Brassica_napus_newGene_15693	7.68916	6.37074	5.71473	1.35144	1.706	2.50547	1.56e-06	-1.57206	down	down	peptide methionine sulfoxide reductase A3-like [Brassica napus]
BnA01g0026820	62.225	27.6703	31.9061	8.57412	11.144	10.9797	5.02e-06	-1.57301	down	down	PREDICTED: transcription factor MYB44-like [Brassica rapa]
Brassica_napus_newGene_2930	70.8464	54.7099	58.4121	17.1625	18.794	22.2329	7.11e-21	-1.5764	down	down	PREDICTED: glucan endo-1,3-beta-glucosidase-like [Brassica rapa]
BnC07g0796010	5.63863	4.38329	5.3617	2.0697	0.920462	1.02412	1.69e-06	-1.57826	down	down	squamosa promoter-binding-like protein 2 isoform X1 [Brassica napus]
BnUnng0989370	2.58906	1.82706	1.60481	0.611278	0.303626	0.522313	1.2e-05	-1.57941	down	down	uncharacterized protein LOC111211298 [Brassica napus]
BnA09g0372710	7.70628	7.32115	8.83909	1.8401	3.01155	2.30855	2.57e-11	-1.57999	down	down	uncharacterized protein At5g39865-like [Brassica napus]
BnA10g0411440	22.7695	18.8664	19.7906	6.83622	6.59952	6.51161	4.6e-40	-1.58053	down	down	cellulose synthase-like protein D2 [Brassica napus]
BnA01g0022840	31.0257	21.9777	26.1111	8.94463	8.71251	7.37066	5.66e-21	-1.58057	down	down	BnaA01g17740D [Brassica napus]
BnA02g0072630	3.00691	2.19011	1.67934	0.117405	0.335609	0.598999	0.000289417	-1.58067	down	down	PREDICTED: ethylene-responsive transcription factor ERF022-like [Brassica rapa]
BnA01g0044030	104.883	186.326	205.231	50.0536	53.7925	38.4145	8.76e-09	-1.5846	down	down	PREDICTED: hydrophobic protein RCI2B [Brassica rapa]
BnC05g0700710	1.74578	2.10862	1.77598	0.496784	0.450668	0.294091	3.67e-05	-1.58646	down	down	BnaC05g49950D [Brassica napus]
BnC09g0927350	19.8023	19.1715	18.3969	5.87017	5.90985	6.54471	3.18e-30	-1.58864	down	down	GDSL esterase/lipase At5g14450-like [Brassica napus]
BnA02g0054840	160.989	163.726	165.704	59.0627	36.7009	53.2278	1.44e-14	-1.591	down	down	uncharacterized protein BNAANNG08740D [Brassica napus]
BnA09g0341210	32.0669	30.1283	52.7328	13.6246	9.33302	10.0084	2.12e-09	-1.59308	down	down	PREDICTED: probable ADP-ribosylation factor GTPase-activating protein AGD6 [Brassica rapa]
BnC04g0621890	46.4916	29.2526	41.2457	12.8486	7.86968	12.7373	8.21e-10	-1.59482	down	down	PREDICTED: basic leucine zipper 34 [Brassica oleracea var. oleracea]
BnC06g0775020	5.75527	6.788	7.06589	1.62767	1.93016	1.35159	2.43e-06	-1.59496	down	down	PREDICTED: uncharacterized protein LOC103832435 [Brassica rapa]
BnA09g0371640	65.7328	69.8605	74.5513	24.1693	20.7008	21.9834	3.3e-30	-1.59603	down	down	PREDICTED: GATA transcription factor 8 [Brassica rapa]
BnC08g0860070	4.93371	6.45472	4.20914	1.38844	1.02409	1.69571	1.74e-07	-1.6006	down	down	xyloglucan endotransglucosylase/hydrolase protein 22-like [Brassica napus]
Brassica_napus_newGene_3142	1.5457	1.10485	0.901663	0.04867	0.317346	0.047542	0.000350832	-1.60165	down	down	abietadienol/abietadienal oxidase-like [Brassica napus]
BnA03g0140870	54.9856	88.4808	98.6006	20.778	25.1714	24.9175	4.88e-11	-1.60241	down	down	cold-regulated 413 plasma membrane protein 2 [Brassica napus]
BnC07g0822160	4.54926	8.61672	6.95576	2.518	1.24828	1.34244	1.58e-06	-1.60241	down	down	protein NRT1/ PTR FAMILY 7.2 isoform X1 [Brassica napus]
BnC03g0536900	53.6453	72.0072	89.6998	16.0292	24.6182	22.4374	4.74e-11	-1.6033	down	down	probable 2-oxoglutarate-dependent dioxygenase At5g05600 [Brassica napus]
BnA05g0197600	13.1803	7.66614	8.88468	2.69704	2.30531	2.99274	4e-08	-1.60824	down	down	uncharacterized protein LOC106454801 [Brassica napus]
BnA01g0019100	73.1943	81.9676	101.409	28.5205	23.0084	26.8092	3.06e-18	-1.61323	down	down	glycerophosphodiester phosphodiesterase GDPDL3-like [Brassica napus]
BnC06g0750920	86.1329	93.1222	103.408	30.0925	25.3937	31.8284	1.1e-22	-1.61454	down	down	GATA transcription factor 8-like [Brassica napus]
BnC05g0698630	47.092	42.028	37.0249	12.3121	14.7949	12.0175	1.24e-24	-1.61597	down	down	uncharacterized protein BNAC05G11680D [Brassica napus]
BnA09g0339700	1.86489	2.18891	2.76257	0.464325	0.756308	0.363907	5.98e-06	-1.61869	down	down	PREDICTED: probable WRKY transcription factor 48 [Brassica rapa]
BnC06g0769060	63.6907	69.3896	75.446	24.4556	20.6598	19.2204	1.23e-26	-1.6306	down	down	patellin-1-like [Brassica napus]
BnA03g0107000	30.1803	24.2651	28.3937	8.79068	8.14244	8.65784	6.58e-31	-1.63375	down	down	uncharacterized protein LOC106387905 [Brassica napus]
BnUnng0980810	16.7441	20.6586	14.5665	5.63302	2.22702	3.58171	9.12e-06	-1.63466	down	down	expressed protein [Arabidopsis lyrata subsp. lyrata]
BnC05g0686170	16.7645	22.4911	20.372	5.80484	4.93382	6.46411	3.3e-13	-1.63604	down	down	PREDICTED: uncharacterized protein LOC106292834 [Brassica oleracea var. oleracea]
BnUnng0951960	53.4217	53.9098	62.7564	20.6185	12.7261	16.0685	8.48e-14	-1.63699	down	down	PREDICTED: abscisic acid receptor PYL5 [Brassica oleracea var. oleracea]
BnC03g0567240	10.6908	12.5367	15.5311	2.26156	4.67249	3.58659	4.64e-09	-1.64107	down	down	uncharacterized protein LOC106385829 [Brassica napus]
BnC03g0549320	31.6719	38.3207	22.4977	8.46375	10.7787	7.52556	1.29e-13	-1.64326	down	down	beta-galactosidase 4 [Brassica napus]
BnA06g0224430	57.0065	63.9513	76.9525	20.0209	20.5508	19.6164	1.04e-24	-1.64541	down	down	PREDICTED: uncharacterized protein LOC103828625 [Brassica rapa]
BnA09g0372620	5.54971	3.34845	4.04948	0.992521	1.24877	1.2483	1.97e-09	-1.64553	down	down	nematode resistance protein-like HSPRO1 [Brassica napus]
BnA03g0153160	7.83688	5.98375	6.85446	1.91556	2.30601	1.47091	1.11e-10	-1.64764	down	down	BnaA03g49880D [Brassica napus]
BnC07g0785370	79.4694	95.5112	126.72	28.2724	31.2388	29.378	1.74e-16	-1.64937	down	down	PREDICTED: uncharacterized protein LOC103828625 [Brassica rapa]
BnUnng0980800	9.86691	15.6955	11.6634	3.89402	2.65328	3.10602	1.77e-08	-1.65595	down	down	PREDICTED: uncharacterized protein At4g22758-like [Brassica rapa]
BnC05g0687000	4.3327	4.26478	5.68783	1.42403	0.665717	1.37966	2.75e-07	-1.66067	down	down	PREDICTED: RNA-binding protein BRN2 [Brassica oleracea var. oleracea]
Brassica_napus_newGene_7274	3.2282	4.67506	4.56245	0.340804	0.942174	1.17193	1.98e-05	-1.66328	down	down	mitochondrial uncoupling protein 6-like, partial [Brassica napus]
Brassica_napus_newGene_15715	23.8198	23.9175	25.4692	8.74193	4.99383	6.91954	1.65e-13	-1.66377	down	down	basic leucine zipper 61-like [Brassica napus]
BnC02g0483210	95.4675	54.7721	52.8988	16.6398	20.9436	19.134	1.72e-12	-1.664	down	down	PREDICTED: uncharacterized protein LOC106327698 [Brassica oleracea var. oleracea]
BnC05g0711590	42.6798	36.3818	36.8504	7.5286	11.3524	13.3443	2.7e-12	-1.66602	down	down	protein TIFY 5A-like [Brassica napus]
BnUnng0948590	1.93157	1.4152	1.68304	0.322235	0.277096	0.380164	1.44e-05	-1.67034	down	down	PREDICTED: ethylene-responsive transcription factor ERF026-like [Brassica oleracea var. oleracea]
BnC06g0770220	14.5356	9.75969	11.7429	3.55829	3.59017	3.28497	3.51e-18	-1.67189	down	down	abietadienol/abietadienal oxidase-like [Brassica napus]
BnA02g0060210	224.219	139.927	143.149	45.8216	50.4569	50.0019	1.54e-17	-1.67206	down	down	uncharacterized protein LOC106389377 [Brassica napus]
BnC06g0759610	76.8494	137.332	152.63	29.3456	34.7335	34.736	2.33e-10	-1.67539	down	down	auxin-responsive protein SAUR50 [Brassica napus]
BnA01g0040360	12.4148	22.8594	28.724	4.96917	4.36378	6.30117	1.6e-07	-1.6764	down	down	uncharacterized protein BNAA09G51370D [Brassica napus]
BnA01g0024370	28.3237	25.3343	25.4452	8.06781	8.08641	7.96792	8.38e-60	-1.67893	down	down	receptor-like protein kinase FERONIA isoform X2 [Brassica napus]
BnC07g0800810	29.3426	39.4462	44.4703	10.1787	10.5013	11.0122	4.86e-15	-1.69168	down	down	PREDICTED: uncharacterized protein LOC106304462 [Brassica oleracea var. oleracea]
BnC04g0680140	5.14439	5.09185	6.44677	1.46911	0.221078	0.934708	4.8e-05	-1.69353	down	down	PREDICTED: abscisic acid receptor PYL6 [Brassica oleracea var. oleracea]
BnC03g0577040	53.3139	62.8843	84.7665	20.9954	15.1137	18.6857	1.18e-12	-1.69453	down	down	uncharacterized protein LOC106385637 [Brassica napus]
BnA09g0373050	21.257	13.0031	14.65	4.54456	4.59628	4.47586	1.54e-15	-1.69778	down	down	nematode resistance protein-like HSPRO1 [Brassica napus]
BnA10g0397070	5.25172	3.71234	5.53622	1.19746	1.13205	1.46806	7.41e-11	-1.70145	down	down	LOW QUALITY PROTEIN: RNA-binding protein BRN2-like [Brassica napus]
Brassica_napus_newGene_8877	4.03307	5.92196	7.6329	1.57239	0.695531	1.52133	1.8e-06	-1.70267	down	down	uncharacterized protein LOC106404263 [Brassica napus]
BnUnng0936500	20.1963	11.6829	15.0585	3.97411	4.32777	4.58982	2.2e-14	-1.70282	down	down	PREDICTED: hexokinase-3-like [Brassica oleracea var. oleracea]
BnC07g0781010	189.875	141.572	133.021	47.7015	40.2053	45.2709	2.73e-23	-1.70578	down	down	PREDICTED: probable xyloglucan endotransglucosylase/hydrolase protein 18 [Brassica rapa]
BnA01g0033030	108.69	102.589	78.8087	34.6022	16.76	24.3527	6.09e-11	-1.70731	down	down	uncharacterized protein LOC106346439 [Brassica napus]
BnA10g0410610	161.522	86.9886	117.681	35.9328	30.395	33.7255	1.74e-14	-1.70882	down	down	protein EXORDIUM-like 5 [Brassica napus]
BnC06g0775030	83.2186	69.6513	62.824	21.1075	21.032	20.0475	5.88e-27	-1.71287	down	down	uncharacterized protein BNAC06G40000D [Brassica napus]
BnA09g0355080	34.1242	28.9293	27.3159	10.8477	7.08044	6.98623	7.05e-16	-1.71317	down	down	BnaA09g28200D [Brassica napus]
BnA03g0145280	8.55777	9.53238	12.3593	2.57796	2.9072	2.88293	1.61e-15	-1.71733	down	down	abscisic acid 8&apos;-hydroxylase 1 [Brassica napus]
BnC09g0911730	8.36917	7.37448	9.52501	2.48801	2.1292	2.09834	9.95e-14	-1.72371	down	down	ethylene-responsive transcription factor ERF025-like [Brassica napus]
BnA03g0133350	8.9231	13.6231	17.7677	3.80267	3.03171	2.66565	4.43e-08	-1.72722	down	down	PREDICTED: uncharacterized protein LOC103859138 [Brassica rapa]
BnA01g0027700	62.2197	56.7603	63.911	15.776	18.9669	18.4562	6.36e-40	-1.72839	down	down	senescence/dehydration-associated protein At4g35985, chloroplastic [Brassica napus]
Brassica_napus_newGene_9160	2.66734	2.08152	4.42321	0.902053	0.409759	0.435444	3.97e-06	-1.72886	down	down	Ribosomal protein S17 [Corchorus capsularis]
BnC04g0663240	2.99886	1.54162	1.54591	0.259331	0.243774	0.495309	1.69e-05	-1.73029	down	down	transcription factor bHLH18-like [Brassica napus]
BnC01g0428250	51.931	51.4553	62.7967	17.4191	12.7392	15.6951	1.07e-18	-1.73224	down	down	uncharacterized protein BNAC01G03230D [Brassica napus]
BnA09g0348900	20.5771	13.1723	12.6434	3.84623	3.6854	4.7835	3.34e-14	-1.73462	down	down	leucine-rich repeat extensin-like protein 2 [Brassica napus]
BnC03g0555480	19.3035	16.2807	16.8011	5.24311	4.69337	5.07074	1.13e-34	-1.73683	down	down	uncharacterized protein LOC106387522 isoform X1 [Brassica napus]
BnC07g0833460	20.7663	15.9157	16.1898	4.71869	5.0476	4.99699	5.36e-23	-1.73896	down	down	uncharacterized protein LOC111207410 [Brassica napus]
BnUnng0994520	8.323	7.49159	11.4874	2.73548	2.24218	1.81895	2.53e-10	-1.74608	down	down	ethylene-responsive transcription factor ERF025-like [Brassica napus]
BnA09g0373070	26.3215	16.1975	17.3975	5.36128	5.69317	5.05941	1.28e-16	-1.74623	down	down	nematode resistance protein-like HSPRO1 [Brassica napus]
BnC03g0540900	18.0842	15.537	17.8441	3.91754	5.49655	4.92867	1.04e-23	-1.74849	down	down	polyamine oxidase 1 [Brassica napus]
BnA03g0150800	58.2815	40.5271	38.4526	10.9019	13.95	12.7294	7.8e-20	-1.74859	down	down	polyamine oxidase 1-like [Brassica napus]
BnA07g0272610	12.9249	12.2735	14.42	4.02163	2.52308	3.93955	3.44e-15	-1.75105	down	down	receptor-like kinase TMK4 [Brassica napus]
BnUnng0963640	0.816168	1.07434	1.53034	0.230095	0.075457	0.158948	2.6e-05	-1.75587	down	down	ethylene-responsive transcription factor ABR1 [Brassica napus]
BnA02g0087070	6.21729	4.30615	2.61643	0.658059	1.23797	0.830741	5.96e-07	-1.75757	down	down	BTB/POZ and TAZ domain-containing protein 1-like [Brassica napus]
BnA09g0365320	55.8675	32.7703	34.5479	9.50205	9.52862	12.0351	2.11e-12	-1.76392	down	down	protein TIFY 5A [Brassica napus]
Brassica_napus_newGene_11042	30.2756	31.4743	37.7796	10.7905	9.09802	6.87535	4.29e-18	-1.76437	down	down	GATA transcription factor 8-like [Brassica napus]
Brassica_napus_newGene_16367	4.03789	1.09297	3.77848	0.200365	0.336265	1.21681	3.33e-05	-1.76642	down	down	uncharacterized protein LOC106436239 [Brassica napus]
BnC02g0522230	14.3628	9.25419	8.69719	2.13358	3.1494	2.77239	1.06e-11	-1.76649	down	down	PREDICTED: peroxidase 31 [Brassica oleracea var. oleracea]
BnA01g0008180	8.3597	8.91595	12.8241	2.517	2.75956	2.35252	1.53e-12	-1.76903	down	down	xyloglucan endotransglucosylase/hydrolase protein 24-like isoform X2 [Brassica napus]
BnA10g0418010	45.9164	43.1288	43.8326	13.3318	10.0361	12.8589	2.7e-25	-1.77445	down	down	abscisic acid receptor PYL5-like [Brassica napus]
BnA07g0272640	58.1106	49.8423	75.1466	16.0051	14.4288	18.046	5.67e-18	-1.77718	down	down	probable xyloglucan endotransglucosylase/hydrolase protein 16 [Brassica napus]
BnA06g0267440	3.52122	5.12674	4.2098	0.762793	0.697078	1.38603	2.51e-08	-1.77728	down	down	squamosa promoter-binding-like protein 2 isoform X1 [Brassica napus]
BnC07g0813900	9.08072	10.9972	13.4176	2.9824	2.95959	2.97136	9.98e-19	-1.77828	down	down	uncharacterized WD repeat-containing protein C3H5.08c [Brassica napus]
BnUnng0944960	40.2665	24.7118	25.0749	8.69985	6.82083	7.60091	2.13e-15	-1.78479	down	down	protein JINGUBANG isoform X2 [Brassica napus]
BnA07g0296750	9.85985	6.08642	12.9121	2.13142	2.19577	2.04153	1.66e-08	-1.78717	down	down	PREDICTED: uncharacterized protein LOC103831749 isoform X2 [Brassica rapa]
BnA01g0003290	38.2293	32.8106	41.088	11.1274	10.3997	8.46977	3.22e-22	-1.78823	down	down	PREDICTED: uncharacterized protein LOC103828983 [Brassica rapa]
BnC05g0706040	1.39168	0.987755	1.30375	0.261479	0.057048	0.250297	8.94e-06	-1.78858	down	down	uncharacterized protein LOC106397296 [Brassica napus]
Brassica_napus_newGene_14153	58.9853	48.8057	84.5336	14.9842	15.2254	18.593	1.15e-14	-1.79652	down	down	xyloglucan endotransglucosylase/hydrolase protein 24 [Brassica napus]
Brassica_napus_newGene_17408	6.78667	12.8197	12.7563	2.04025	2.56212	2.64212	5.86e-09	-1.79687	down	down	CBS domain-containing protein CBSX5-like [Brassica napus]
BnC06g0732960	10.9893	9.49669	6.72743	1.96507	2.64857	2.17836	2.03e-14	-1.80863	down	down	uncharacterized protein At4g19900-like [Brassica napus]
BnC01g0438660	21.0455	26.8081	34.676	6.44926	6.2985	8.08901	3.03e-15	-1.80864	down	down	PREDICTED: phosphate transporter PHO1 homolog 8-like [Brassica oleracea var. oleracea]
Brassica_napus_newGene_3872	14.6643	26.8643	33.1742	5.7356	5.93485	6.01734	5.44e-11	-1.80923	down	down	uncharacterized protein LOC106442591 [Brassica napus]
BnC05g0715430	4.63864	4.09485	5.80954	1.41231	0.984182	0.801044	3.46e-09	-1.80956	down	down	PREDICTED: UDP-glycosyltransferase 91C1-like [Brassica oleracea var. oleracea]
BnA02g0079510	8.74249	8.44786	6.23538	2.14098	2.10997	1.59022	9.53e-15	-1.80996	down	down	peroxidase 31 [Brassica napus]
BnA05g0222550	4.30254	5.09987	5.58744	1.05397	0.470872	1.34867	3.63e-07	-1.81044	down	down	ninja-family protein AFP4-like [Brassica napus]
BnA03g0141510	48.4159	53.6835	58.6764	13.2313	14.9932	15.5103	5.13e-36	-1.81129	down	down	receptor-like protein kinase FERONIA [Brassica napus]
BnA01g0008160	102.228	67.4565	69.705	23.8702	16.3072	20.2937	1.2e-16	-1.81369	down	down	PREDICTED: probable xyloglucan endotransglucosylase/hydrolase protein 18 [Brassica rapa]
BnC01g0436330	190.598	144.517	145.553	39.1841	50.1068	39.2245	8.55e-31	-1.82133	down	down	PREDICTED: probable serine/threonine-protein kinase drkC [Brassica oleracea var. oleracea]
BnA09g0357640	24.3065	21.5505	29.84	2.91254	3.93703	8.44967	7.68e-08	-1.82241	down	down	inositol oxygenase 2-like [Brassica napus]
BnA03g0148670	26.2043	39.4531	41.7469	9.43811	9.21748	8.91564	5.87e-19	-1.82501	down	down	filament-like plant protein 4 [Brassica napus]
BnA01g0009510	4.86218	6.78261	7.3085	1.88446	1.17313	1.34545	2.35e-11	-1.82632	down	down	CBL-interacting serine/threonine-protein kinase 12-like [Brassica napus]
BnC03g0532600	11.406	7.37499	9.48712	1.58263	2.51819	2.63971	1.31e-12	-1.82867	down	down	hexokinase-3-like isoform X1 [Brassica napus]
BnC09g0928920	9.22414	9.87252	11.1184	1.83047	2.69781	0.830731	6.76e-07	-1.83217	down	down	PREDICTED: uncharacterized protein LOC106316990 [Brassica oleracea var. oleracea]
BnA07g0289590	1.80171	1.48165	1.57675	0.319885	0.444276	0.23445	1.12e-08	-1.84597	down	down	PREDICTED: patellin-1-like isoform X1 [Brassica oleracea var. oleracea]
BnC05g0704550	21.1186	38.316	29.0413	6.90146	4.97765	8.08306	3e-11	-1.85318	down	down	ethylene-responsive transcription factor ERF012-like [Brassica napus]
BnA02g0089780	6.50719	4.95286	3.81078	0.64932	1.42397	0.91597	4.19e-08	-1.85444	down	down	zinc finger protein AZF1-like [Brassica napus]
BnA06g0267490	10.2686	6.68438	7.53919	2.10136	1.90418	1.48446	2.96e-11	-1.8549	down	down	zinc finger protein AZF3 [Brassica napus]
Brassica_napus_newGene_6648	19.5715	18.0045	21.0624	5.49727	3.36452	5.30741	4.05e-16	-1.85938	down	down	--
BnA07g0289480	14.385	26.5048	28.0025	5.45675	5.91391	3.84769	7.41e-11	-1.87203	down	down	ethylene-responsive transcription factor ERF073-like [Brassica napus]
BnC03g0601130	34.9184	50.8272	54.1275	9.08919	9.18894	13.9026	8.98e-14	-1.88349	down	down	probable inactive poly [ADP-ribose] polymerase SRO5 [Brassica napus]
BnC02g0495270	6.23346	7.09407	6.82905	1.47427	1.75012	1.77386	9.93e-23	-1.88506	down	down	BnaC06g24030D [Brassica napus]
BnC01g0462790	118.785	126.583	127.072	35.5564	20.5365	32.8098	1.35e-17	-1.8873	down	down	uncharacterized protein LOC106371317 [Brassica napus]
BnA04g0181000	29.1249	27.7617	36.3869	9.16993	6.54786	6.68961	1.36e-18	-1.88984	down	down	PREDICTED: abscisic acid receptor PYL4-like [Brassica rapa]
BnA10g0394580	36.2202	52.4485	48.7528	10.7325	10.2056	12.2483	2.31e-19	-1.89216	down	down	uncharacterized protein BNAA10G03900D [Brassica napus]
BnA01g0011130	149.441	119.691	118.737	30.8422	37.793	28.915	1.09e-39	-1.9187	down	down	serine/threonine-protein kinase STY8-like [Brassica napus]
BnC08g0864280	40.8778	43.1393	47.4089	10.6872	11.267	11.1582	2.88e-46	-1.92553	down	down	GATA transcription factor 8-like [Brassica napus]
BnA07g0289460	31.4792	53.7358	59.8722	10.6491	10.2982	10.7796	3.3e-13	-1.92624	down	down	PREDICTED: uncharacterized protein LOC103830792 [Brassica rapa]
BnC02g0496360	1.28413	2.80537	2.23283	0.24331	0.21287	0.324397	1.36e-06	-1.93465	down	down	germin-like protein subfamily 3 member 1 [Brassica napus]
BnA05g0205080	10.6109	4.24708	4.44437	1.19544	1.40319	0.630887	8.7e-08	-1.9352	down	down	PREDICTED: hexokinase-3-like [Brassica rapa]
BnA09g0368310	8.55722	7.71519	8.09741	1.89366	1.76479	2.19042	9.55e-28	-1.93963	down	down	COPII coat assembly protein SEC16-like [Brassica napus]
BnC05g0687340	10.2791	13.8382	16.8987	3.30266	2.7016	2.94934	9.94e-15	-1.94861	down	down	G-box-binding factor 4-like [Brassica napus]
Brassica_napus_newGene_9635	3.1667	3.47804	3.28332	0.711314	0.860829	0.811248	2.72e-33	-1.96025	down	down	uncharacterized protein LOC106410211 [Brassica napus]
BnA02g0073180	5.19199	5.50858	6.24148	1.39974	1.32213	1.18866	4.4e-23	-1.96365	down	down	pentatricopeptide repeat-containing protein At1g80880, mitochondrial-like [Brassica napus]
BnA06g0236050	2.48763	1.80726	1.93576	0.446029	0.325892	0.492164	1.37e-12	-1.97059	down	down	probable alpha,alpha-trehalose-phosphate synthase [UDP-forming] 3 isoform X1 [Brassica napus]
BnA08g0308340	106.847	97.5144	103.032	27.1138	24.2333	24.2836	4.08e-69	-1.97615	down	down	uncharacterized protein LOC106371871 [Brassica napus]
BnC05g0725290	12.4504	11.2486	22.5915	0.563079	1.24138	3.39778	1.33e-06	-1.97902	down	down	inositol oxygenase 2 [Brassica napus]
BnA04g0182180	9.82983	11.4572	9.05115	2.56022	2.01873	1.99299	1.81e-17	-1.98528	down	down	PREDICTED: abscisic acid receptor PYL6-like [Brassica rapa]
BnC07g0807340	78.8324	108.636	135.289	26.358	23.6934	21.6642	1.82e-20	-2.00075	down	down	protein KINESIN LIGHT CHAIN-RELATED 2-like [Brassica napus]
BnA05g0210710	52.7295	60.2993	67.3763	15.2301	7.62542	14.2642	2.18e-14	-2.00101	down	down	uncharacterized protein LOC106411239 [Brassica napus]
Brassica_napus_newGene_11547	10.6684	16.1733	14.3196	3.73766	2.77133	1.59833	3.5e-12	-2.00331	down	down	protein NRT1/ PTR FAMILY 7.2 [Brassica napus]
BnA02g0050150	301.493	220.282	223.237	56.6543	57.5892	59.7805	1.28e-38	-2.00597	down	down	PREDICTED: classical arabinogalactan protein 4-like [Brassica rapa]
BnA09g0367890	35.2105	39.309	41.8405	9.39277	4.29164	9.052	1.22e-12	-2.01201	down	down	ethylene-responsive transcription factor ERF012-like [Brassica napus]
BnA09g0342820	15.2868	13.6834	26.1744	3.87517	2.08277	3.86026	1.18e-10	-2.03272	down	down	inositol oxygenase 2 [Brassica napus]
BnC06g0772080	32.2829	21.385	30.9279	5.34014	6.37148	6.89354	2.38e-25	-2.03704	down	down	auxilin-like protein 1 isoform X2 [Brassica napus]
BnA06g0253970	17.0978	20.9572	23.7588	4.72754	4.79043	4.31583	2.11e-32	-2.0509	down	down	probable receptor-like protein kinase At5g24010 [Brassica napus]
BnC07g0818000	62.7223	69.6678	76.1051	15.902	15.7356	16.1053	1.74e-55	-2.06291	down	down	receptor-like protein kinase FERONIA [Brassica napus]
BnA03g0153460	34.7116	35.1946	32.1748	7.83582	4.89566	8.33179	6.47e-20	-2.0648	down	down	probable xyloglucan endotransglucosylase/hydrolase protein 18 [Brassica napus]
Brassica_napus_newGene_8624	1.48196	1.23222	1.21792	0.156255	0	0.084289	9.79e-07	-2.06693	down	down	BnaAnng28080D, partial [Brassica napus]
BnC02g0522200	21.4073	28.9423	30.1514	5.03116	5.7938	6.48436	1.37e-25	-2.06749	down	down	xyloglucan glycosyltransferase 4-like [Brassica napus]
BnC07g0835990	7.91992	4.95256	8.53711	1.04029	1.36572	1.14235	1.16e-10	-2.06818	down	down	heavy metal-associated isoprenylated plant protein 26-like [Brassica napus]
BnC07g0829870	160.49	103.156	84.5118	22.5184	22.2245	26.405	2.15e-19	-2.06959	down	down	probable xyloglucan endotransglucosylase/hydrolase protein 18 [Brassica napus]
BnC05g0721450	56.6372	66.969	66.4611	15.3251	9.49616	14.8293	1.74e-21	-2.06995	down	down	uncharacterized protein LOC106425149 [Brassica napus]
BnA09g0359200	44.3044	50.1642	47.8107	12.0599	10.7419	8.02923	1.22e-28	-2.07367	down	down	PREDICTED: uncharacterized protein LOC103839499 [Brassica rapa]
BnUnng1014900	22.1411	25.0066	27.9424	4.86086	5.041	6.00897	8.94e-25	-2.07589	down	down	uncharacterized protein LOC106436879 [Brassica napus]
BnA05g0186180	23.686	27.0752	37.1178	6.66803	5.35377	6.15587	3.34e-22	-2.08873	down	down	uncharacterized protein LOC106450431 [Brassica napus]
BnC02g0482700	4.70332	5.00138	5.39144	0.854221	0.779143	1.22726	2e-15	-2.09253	down	down	PREDICTED: uncharacterized protein LOC106326872 [Brassica oleracea var. oleracea]
BnC03g0531330	7.14006	12.12	14.9386	1.57067	1.81573	2.26599	1.81e-11	-2.1128	down	down	PREDICTED: uncharacterized protein LOC106310557 isoform X1 [Brassica oleracea var. oleracea]
BnC06g0741700	10.9456	15.1265	20.0231	2.85341	1.77276	2.57298	1.96e-11	-2.14868	down	down	PREDICTED: uncharacterized protein LOC106300961 [Brassica oleracea var. oleracea]
BnC04g0677290	25.6655	28.8419	35.0319	5.95429	5.40223	6.42212	7.65e-27	-2.16166	down	down	PREDICTED: abscisic acid receptor PYL4-like [Brassica oleracea var. oleracea]
BnA03g0117900	308.615	230.957	191.595	57.3256	30.5811	44.0596	1.94e-18	-2.1866	down	down	protein EXORDIUM-like [Brassica napus]
BnC03g0536820	40.4861	34.03	31.8361	7.52387	6.01551	7.59735	7.33e-34	-2.1906	down	down	PREDICTED: abscisic acid receptor PYL5-like [Brassica oleracea var. oleracea]
BnA03g0117280	16.6606	17.268	16.4942	3.45119	3.11301	3.75758	2.03e-49	-2.19492	down	down	probable xyloglucan glycosyltransferase 12 [Brassica napus]
BnA03g0157000	20.3536	18.0181	16.6994	3.1396	2.56174	4.46551	2.87e-22	-2.20405	down	down	phosphoenolpyruvate carboxykinase (ATP) [Brassica napus]
BnA03g0146330	25.1447	49.6466	49.239	8.83525	5.95584	5.12117	3.41e-15	-2.25091	down	down	protein NRT1/ PTR FAMILY 7.2 [Brassica napus]
BnA03g0132350	22.8273	15.5346	23.0472	2.96291	4.39701	3.47953	5.71e-26	-2.29406	down	down	hexokinase-3-like isoform X1 [Brassica napus]
BnC03g0570430	471.448	375.749	330.857	76.7933	48.8044	78.3571	2.04e-25	-2.30132	down	down	PREDICTED: protein EXORDIUM [Brassica oleracea var. oleracea]
BnC07g0794480	24.6504	23.4954	19.2697	3.8085	3.90059	4.67127	2.1e-43	-2.3159	down	down	PREDICTED: cytochrome P450 81D1-like [Brassica oleracea var. oleracea]
BnA02g0059810	9.05334	9.38361	10.5378	1.80793	1.52607	1.65782	1.23e-28	-2.33122	down	down	xyloglucan endotransglucosylase/hydrolase protein 22 [Brassica napus]
Brassica_napus_newGene_16133	4.36289	10.4203	13.7034	0.753787	1.21669	1.20523	6.37e-11	-2.33416	down	down	--
BnC04g0634330	31.8841	37.4956	45.1492	8.1934	5.95825	3.55395	4.42e-18	-2.34089	down	down	uncharacterized protein LOC106406366 [Brassica napus]
BnC04g0641000	26.0499	25.9981	26.6471	3.86778	4.17278	5.23182	3.72e-49	-2.43758	down	down	cytochrome P450 94C1 [Brassica napus]
BnC07g0836070	213.685	204.811	253.455	38.0034	35.2942	40.2696	3.1e-62	-2.46414	down	down	PREDICTED: expansin-like A1 [Brassica oleracea var. oleracea]
BnC02g0506000	13.2473	11.4557	15.6838	2.21668	1.81218	2.40398	3.75e-36	-2.46462	down	down	receptor-like kinase TMK4 [Brassica napus]
BnC03g0576050	9.32991	10.2879	15.1654	1.47576	1.68372	1.65671	2.87e-22	-2.49852	down	down	ninja-family protein AFP4 [Brassica napus]
BnA07g0282570	71.3794	85.7968	89.2932	10.5713	13.0947	14.7955	7.68e-45	-2.52562	down	down	cytochrome P450 94C1-like [Brassica napus]
BnA06g0268590	141.947	75.0137	93.0715	14.4635	16.4489	11.1943	2.06e-28	-2.59175	down	down	expansin-like A2 [Brassica napus]
BnA03g0104930	13.9291	6.81423	6.25728	1.04296	0.985182	0.886954	1.1e-21	-2.70828	down	down	receptor-like protein kinase THESEUS 1 [Brassica napus]
BnC03g0551250	30.704	19.2699	20.3074	2.3858	2.03248	2.71479	4.01e-45	-3.01295	down	down	receptor-like protein kinase THESEUS 1 [Brassica napus]
BnA06g0240020	48.7391	20.3384	13.9938	0	0	0	7.6e-14	-3.0245	down	down	24-methylenesterol C-methyltransferase 2 [Brassica napus]
BnC08g0848800	0.563439	1.31829	1.74875	0	0	0	3.53e-14	-3.04303	down	down	65-kDa microtubule-associated protein 2 [Brassica napus]
BnA05g0216000	2.64134	1.01282	1.00459	0	0	0	6.21e-15	-3.11832	down	down	BnaA05g12370D, partial [Brassica napus]
BnUnng0989350	1.634	1.4934	1.08747	0	0	0	9.53e-16	-3.17253	down	down	probable 6-phosphogluconolactonase 5, chloroplastic [Brassica napus]
BnA03g0122490	17.9577	17.3285	19.4657	2.00801	1.44829	1.47529	4.05e-59	-3.21109	down	down	ninja-family protein AFP4 [Brassica napus]
Brassica_napus_newGene_791	5.48081	2.5414	3.23465	0	0	0	5.78e-18	-3.37749	down	down	adenylyl-sulfate kinase 2, chloroplastic-like [Brassica napus]
BnC06g0768190	4.05145	2.32154	2.51352	0	0	0	9.03e-21	-3.59211	down	down	single-stranded DNA-binding protein WHY2, mitochondrial isoform X1 [Brassica napus]
BnA07g0299140	2.1524	2.75536	2.81508	0	0	0	5.92e-21	-3.59312	down	down	pathogenesis-related protein 5-like, partial [Brassica napus]
BnC04g0636070	1.86265	1.15031	1.97968	0	0	0	4.36e-24	-3.82711	down	down	putative amidase C869.01 [Brassica napus]
Brassica_napus_newGene_15260	4.01035	2.49867	5.48905	0	0	0	2.59e-25	-3.92909	down	down	PREDICTED: uncharacterized protein LOC108831782 [Raphanus sativus]
Brassica_napus_newGene_7083	5.85107	6.03353	4.4457	0	0	0	7.06e-27	-3.98338	down	down	PREDICTED: non-specific lipid-transfer protein-like protein At5g64080 [Brassica rapa]
Brassica_napus_newGene_14862	1.47557	1.42872	1.89728	0	0	0	1.17e-33	-4.36189	down	down	proteinaceous RNase P 2-like [Brassica napus]

## Sheet: Table S4
Table S4. KEGG pathway enrichment analysis.
ID	Description	GeneRatio	BgRatio	enrich_factor	p-value	q-value	geneID
ko04075	Plant hormone signal transduction	0.1545	0.0625	2.47	2.14385e-07	1.80535e-05	BnA01g0000120;BnA01g0000320;BnA02g0051320;BnA02g0059820;BnA03g0092320;BnA03g0095680;BnA03g0111020;BnA03g0130290;BnA04g0181000;BnA04g0182180;BnA05g0211750;BnA06g0226530;BnA06g0265940;BnA07g0288510;BnA07g0290190;BnA07g0299080;BnA08g0328780;BnA09g0391890;BnA10g0396560;BnA10g0414670;BnA10g0418010;BnA10g0421290;BnC01g0468160;BnC03g0536820;BnC03g0572200;BnC04g0635460;BnC04g0677290;BnC04g0680140;BnC05g0…
ko00052	Galactose metabolism	0.0488	0.0102	4.79	8.80657e-06	0.000370803	BnA02g0055580;BnA03g0132350;BnA04g0169360;BnA05g0205080;BnA10g0408140;BnC03g0532600;BnC06g0738950;BnC08g0851490;BnC09g0899640;BnUnng0936500;BnUnng0939200;Brassica_napus_newGene_14085
ko00906	Carotenoid biosynthesis	0.0325	0.0058	5.64	9.04712e-05	0.00253954	BnA03g0145280;BnA05g0215860;BnA08g0306020;BnC04g0674700;BnC07g0781720;BnC07g0821150;BnC09g0904760;BnUnng0935610
ko00330	Arginine and proline metabolism	0.0366	0.0129	2.84	0.00472042	0.0993773	BnA02g0063920;BnA02g0081680;BnA03g0150800;BnA04g0167660;BnA05g0192260;BnC02g0523000;BnC03g0540900;BnC04g0636070;BnUnng1002160
ko00500	Starch and sucrose metabolism	0.0813	0.0464	1.75	0.0110173	0.185555	BnA03g0094090;BnA03g0132350;BnA03g0153580;BnA05g0205080;BnA06g0236050;BnA06g0245450;BnA09g0376440;BnA10g0421550;BnC02g0522590;BnC03g0532600;BnC03g0575960;BnC04g0624380;BnC04g0629950;BnC06g0738950;BnC07g0819630;BnC07g0823840;BnC07g0829970;BnC09g0899640;BnUnng0936500;Brassica_napus_newGene_1886
ko00040	Pentose and glucuronate interconversions	0.0447	0.0206	2.17	0.0136122	0.191048	BnA01g0016180;BnA03g0148430;BnA07g0291520;BnA08g0320510;BnC01g0442760;BnC02g0522590;BnC06g0764230;BnUnng0973010;BnUnng1013380;BnUnng1015770;Brassica_napus_newGene_6969
ko00910	Nitrogen metabolism	0.0244	0.0088	2.79	0.0213912	0.240919	BnA02g0048930;BnA07g0287330;BnA10g0412070;BnUnng0935790;Brassica_napus_newGene_14812;Brassica_napus_newGene_17183
ko00340	Histidine metabolism	0.0163	0.0044	3.72	0.0228873	0.240919	BnA09g0352310;BnC01g0458350;BnC09g0902860;Brassica_napus_newGene_14162
ko00904	Diterpenoid biosynthesis	0.0163	0.0052	3.13	0.0395527	0.364994	BnA03g0137110;BnA10g0397960;BnC03g0602620;BnC05g0686010
ko00053	Ascorbate and aldarate metabolism	0.0203	0.0078	2.61	0.043343	0.364994	BnA03g0150220;BnA09g0342820;BnA09g0357640;BnC05g0725290;BnC09g0898980
ko00592	alpha-Linolenic acid metabolism	0.0203	0.0082	2.48	0.0520067	0.377401	BnA02g0083220;BnA08g0329820;BnA09g0358120;BnC07g0804060;Brassica_napus_newGene_3047
ko00520	Amino sugar and nucleotide sugar metabolism	0.0488	0.0288	1.69	0.0537796	0.377401	BnA03g0132350;BnA03g0153580;BnA05g0205080;BnA06g0236060;BnC03g0532600;BnC03g0575960;BnC04g0633190;BnC05g0701500;BnC06g0738950;BnC07g0829970;BnC08g0851490;BnUnng0936500
ko00760	Nicotinate and nicotinamide metabolism	0.0122	0.0037	3.29	0.0633298	0.410233	BnA05g0194760;BnA06g0230440;Brassica_napus_newGene_11921
ko00905	Brassinosteroid biosynthesis	0.0081	0.002	4.05	0.0872352	0.524723	BnA02g0081540;BnA06g0259510
ko00561	Glycerolipid metabolism	0.0244	0.0137	1.78	0.122857	0.644489	BnA03g0120830;BnA09g0345950;BnA10g0423890;BnC03g0574390;BnUnng1002270;Brassica_napus_newGene_7807
ko00591	Linoleic acid metabolism	0.0081	0.0025	3.29	0.123519	0.644489	BnA08g0329820;Brassica_napus_newGene_3047
ko01040	Biosynthesis of unsaturated fatty acids	0.0122	0.0052	2.35	0.136636	0.644489	BnA02g0083220;BnA10g0412270;BnC09g0925530
ko00920	Sulfur metabolism	0.0163	0.0081	2	0.141177	0.644489	BnA08g0303560;BnUnng0973950;Brassica_napus_newGene_1885;Brassica_napus_newGene_791
ko00941	Flavonoid biosynthesis	0.0122	0.0054	2.28	0.145413	0.644489	BnA09g0372960;BnA10g0393890;BnC09g0916750
ko00562	Inositol phosphate metabolism	0.0203	0.012	1.69	0.176511	0.743206	BnA03g0150220;BnA09g0342820;BnA09g0357640;BnC05g0725290;BnC09g0898980
ko00250	Alanine, aspartate and glutamate metabolism	0.0203	0.0127	1.6	0.204772	0.746281	BnA02g0048930;BnA06g0245240;BnA10g0412070;BnC03g0597700;BnC03g0597710
ko00051	Fructose and mannose metabolism	0.0203	0.0131	1.55	0.22058	0.746281	BnA03g0132350;BnA05g0205080;BnC03g0532600;BnC06g0738950;BnUnng0936500
ko01200	Carbon metabolism	0.0691	0.0563	1.23	0.224096	0.746281	BnA02g0048930;BnA03g0132350;BnA03g0157000;BnA05g0205080;BnA08g0303560;BnC03g0532600;BnC05g0724040;BnC06g0738950;BnC07g0790110;BnC07g0800800;BnUnng0936500;BnUnng0973950;BnUnng0989350;BnUnng0990630;Brassica_napus_newGene_13278;Brassica_napus_newGene_17160;Brassica_napus_newGene_1961
ko00270	Cysteine and methionine metabolism	0.0325	0.0236	1.38	0.226114	0.746281	BnA03g0123150;BnA07g0287500;BnA07g0298100;BnA08g0303560;BnA08g0332970;BnC01g0460770;BnUnng0973950;BnUnng1005510
ko04140	Regulation of autophagy	0.0122	0.0067	1.82	0.227807	0.746281	BnA01g0009510;BnC03g0582650;BnC03g0608010
ko00564	Glycerophospholipid metabolism	0.0285	0.0204	1.4	0.237636	0.746281	BnA03g0120830;BnA06g0232320;BnA09g0345950;BnC03g0574390;BnC05g0696900;BnUnng0934750;Brassica_napus_newGene_7807
ko00010	Glycolysis / Gluconeogenesis	0.0325	0.0242	1.34	0.246826	0.746281	BnA03g0132350;BnA03g0157000;BnA05g0205080;BnC03g0532600;BnC06g0738950;BnUnng0936500;BnUnng0990630;Brassica_napus_newGene_13278
ko00945	Stilbenoid, diarylheptanoid and gingerol biosynthesis	0.0122	0.0071	1.72	0.254764	0.746281	BnA06g0260390;BnA06g0262220;BnA09g0372960
ko00940	Phenylpropanoid biosynthesis	0.0447	0.0354	1.26	0.257	0.746281	BnA02g0079510;BnA07g0287440;BnA09g0372960;BnA09g0376440;BnA10g0419080;BnC02g0522230;BnC04g0624380;BnC04g0681060;BnC06g0775210;BnC07g0796930;BnC08g0856670
ko00966	Glucosinolate biosynthesis	0.0041	0.0014	2.82	0.30033	0.817182	BnC07g0836390
ko04144	Endocytosis	0.0447	0.0369	1.21	0.300825	0.817182	BnA01g0027700;BnA08g0311510;BnA08g0311530;BnA09g0341210;BnA10g0410240;BnC01g0458240;BnC03g0557150;BnC03g0590430;BnC04g0622890;BnC07g0833720;Brassica_napus_newGene_1878
ko00030	Pentose phosphate pathway	0.0163	0.0118	1.38	0.330162	0.855345	BnC07g0790110;BnC07g0800800;BnUnng0989350;Brassica_napus_newGene_17160
ko00480	Glutathione metabolism	0.0244	0.0196	1.25	0.350673	0.855345	BnA06g0261510;BnA09g0383520;BnC07g0790110;BnUnng0983520;BnUnng1005510;Brassica_napus_newGene_17160
ko00380	Tryptophan metabolism	0.0122	0.0088	1.39	0.368561	0.855345	BnA03g0107690;BnA06g0255450;BnC04g0636070
ko00565	Ether lipid metabolism	0.0081	0.0053	1.55	0.371215	0.855345	BnA06g0232320;BnC05g0696900
ko00603	Glycosphingolipid biosynthesis - globo series	0.0041	0.002	2.08	0.384194	0.855345	BnC06g0732960
ko00290	Valine, leucine and isoleucine biosynthesis	0.0081	0.0055	1.48	0.393726	0.855345	BnA08g0332970;BnC04g0622570
ko00410	beta-Alanine metabolism	0.0122	0.0092	1.32	0.395986	0.855345	BnA02g0063920;BnA03g0150800;BnC03g0540900
ko04626	Plant-pathogen interaction	0.0407	0.0361	1.13	0.396132	0.855345	BnA02g0046480;BnA03g0111160;BnA04g0161330;BnA05g0186440;BnA07g0270150;BnA09g0375630;BnC01g0461440;BnC03g0561760;BnUnng0961780;Brassica_napus_newGene_10632
ko00660	C5-Branched dibasic acid metabolism	0.0041	0.0023	1.79	0.429626	0.904475	BnC04g0622570
ko00903	Limonene and pinene degradation	0.0081	0.0061	1.33	0.446165	0.916386	BnA06g0260390;BnA06g0262220
ko01212	Fatty acid metabolism	0.0163	0.0143	1.14	0.469395	0.928324	BnA02g0083220;BnA10g0412270;BnC07g0800100;BnC09g0925530
ko01230	Biosynthesis of amino acids	0.0569	0.0548	1.04	0.48232	0.928324	BnA03g0123150;BnA05g0192260;BnA07g0298100;BnA08g0303560;BnA08g0332970;BnA10g0412070;BnC01g0458350;BnC04g0622570;BnC05g0695310;BnC07g0800800;BnUnng0973950;BnUnng0988910;BnUnng1002160;Brassica_napus_newGene_13278
ko00261	Monobactam biosynthesis	0.0041	0.0027	1.52	0.485049	0.928324	BnA07g0298100
ko01210	2-Oxocarboxylic acid metabolism	0.0163	0.0158	1.03	0.544371	0.93564	BnA07g0298100;BnA08g0332970;BnC04g0622570;BnC07g0836390
ko04712	Circadian rhythm - plant	0.0081	0.0076	1.07	0.561512	0.93564	BnA02g0049360;BnA05g0186790
ko00300	Lysine biosynthesis	0.0041	0.0035	1.16	0.580317	0.93564	BnA07g0298100
ko00710	Carbon fixation in photosynthetic organisms	0.0163	0.0165	0.98	0.582241	0.93564	BnA03g0157000;BnC05g0724040;BnC07g0800800;BnUnng0990630
ko00790	Folate biosynthesis	0.0041	0.0037	1.11	0.596118	0.93564	BnC05g0726190
ko00670	One carbon pool by folate	0.0041	0.0038	1.08	0.606321	0.93564	Brassica_napus_newGene_1961
ko00450	Selenocompound metabolism	0.0041	0.0039	1.05	0.616267	0.93564	BnA03g0123150
ko00220	Arginine biosynthesis	0.0081	0.0086	0.95	0.627293	0.93564	BnA02g0048930;BnA10g0412070
ko00780	Biotin metabolism	0.0041	0.0042	0.97	0.64463	0.93564	BnC03g0548990
ko02010	ABC transporters	0.0041	0.0045	0.91	0.670904	0.93564	BnC04g0684230
ko00620	Pyruvate metabolism	0.0163	0.0185	0.88	0.6717	0.93564	BnA03g0157000;BnC05g0724040;BnUnng0990630;Brassica_napus_newGene_13278
ko00061	Fatty acid biosynthesis	0.0081	0.0095	0.86	0.679452	0.93564	BnA10g0412270;BnC09g0925530
ko00510	N-Glycan biosynthesis	0.0081	0.0095	0.85	0.682328	0.93564	BnA02g0052030;BnC08g0851620
ko00280	Valine, leucine and isoleucine degradation	0.0081	0.0096	0.84	0.688015	0.93564	BnA08g0332970;BnC03g0596110
ko00900	Terpenoid backbone biosynthesis	0.0081	0.0096	0.84	0.688015	0.93564	BnA02g0058960;BnA07g0300460
ko03022	Basal transcription factors	0.0081	0.0101	0.81	0.712585	0.93564	BnA05g0188110;BnC03g0578790
ko00950	Isoquinoline alkaloid biosynthesis	0.0041	0.0054	0.75	0.738672	0.93564	BnC09g0899250
ko00240	Pyrimidine metabolism	0.0203	0.025	0.81	0.738778	0.93564	BnA01g0039780;BnA05g0194760;BnA05g0220420;BnA06g0261510;BnUnng0953540
ko00400	Phenylalanine, tyrosine and tryptophan biosynthesis	0.0081	0.0112	0.73	0.763665	0.93564	BnC05g0695310;BnUnng0988910
ko00073	Cutin, suberine and wax biosynthesis	0.0041	0.006	0.67	0.775934	0.93564	BnA10g0406580
ko00260	Glycine, serine and threonine metabolism	0.0122	0.0171	0.71	0.794755	0.93564	BnA07g0298100;BnC05g0695310;Brassica_napus_newGene_1961
ko00062	Fatty acid elongation	0.0041	0.0064	0.64	0.795175	0.93564	BnC07g0800100
ko00770	Pantothenate and CoA biosynthesis	0.0041	0.0068	0.6	0.815157	0.93564	BnA08g0332970
ko04146	Peroxisome	0.0122	0.018	0.68	0.823102	0.93564	BnA01g0017950;BnA02g0083220;BnA10g0406580
ko00020	Citrate cycle (TCA cycle)	0.0081	0.0131	0.62	0.83631	0.93564	BnA03g0157000;BnUnng0990630
ko00100	Steroid biosynthesis	0.0041	0.0076	0.53	0.849482	0.93564	BnA06g0240020
ko00460	Cyanoamino acid metabolism	0.0081	0.0138	0.59	0.857554	0.93564	BnA09g0376440;BnC04g0624380
ko04070	Phosphatidylinositol signaling system	0.0081	0.0145	0.56	0.873732	0.93564	BnA09g0345950;BnC03g0575790
ko00350	Tyrosine metabolism	0.0041	0.0084	0.48	0.877454	0.93564	BnC09g0899250
ko00970	Aminoacyl-tRNA biosynthesis	0.0081	0.0149	0.55	0.883562	0.93564	BnUnng1003300;Brassica_napus_newGene_13722
ko00860	Porphyrin and chlorophyll metabolism	0.0041	0.0088	0.46	0.886552	0.93564	BnA02g0083210
ko03008	Ribosome biogenesis in eukaryotes	0.0122	0.0207	0.59	0.886955	0.93564	BnA03g0128550;BnC06g0751870;Brassica_napus_newGene_6948
ko00071	Fatty acid degradation	0.0041	0.0088	0.46	0.888002	0.93564	BnA02g0083220
ko00130	Ubiquinone and other terpenoid-quinone biosynthesis	0.0041	0.009	0.45	0.892241	0.93564	BnA01g0019650
ko00360	Phenylalanine metabolism	0.0041	0.0098	0.41	0.913413	0.93564	BnC04g0636070
ko00630	Glyoxylate and dicarboxylate metabolism	0.0081	0.0178	0.46	0.93486	0.93564	BnA10g0412070;Brassica_napus_newGene_1961
ko00230	Purine metabolism	0.0163	0.031	0.52	0.949575	0.93564	BnA03g0091330;BnA06g0261510;Brassica_napus_newGene_13278;Brassica_napus_newGene_791
ko00195	Photosynthesis	0.0041	0.0123	0.33	0.95336	0.93564	Brassica_napus_newGene_15576
ko04145	Phagosome	0.0081	0.0217	0.38	0.971285	0.93564	BnA08g0317870;BnC09g0899740
ko04141	Protein processing in endoplasmic reticulum	0.0203	0.0423	0.48	0.97999	0.93564	BnA08g0311510;BnA08g0311530;BnC01g0458240;BnC04g0639880;Brassica_napus_newGene_10632
ko04120	Ubiquitin mediated proteolysis	0.0081	0.0283	0.29	0.993186	0.93564	BnA08g0330100;BnC04g0681400
ko00190	Oxidative phosphorylation	0.0081	0.033	0.25	0.997631	0.93564	BnA08g0317870;BnC09g0899740
ko03040	Spliceosome	0.0122	0.041	0.3	0.997845	0.93564	BnA08g0311510;BnA08g0311530;BnC01g0458240
ko03018	RNA degradation	0.0041	0.0247	0.16	0.997934	0.93564	Brassica_napus_newGene_16514
ko03013	RNA transport	0.0081	0.0369	0.22	0.999047	0.93564	Brassica_napus_newGene_14862;Brassica_napus_newGene_8662
ko03010	Ribosome	0.0203	0.0749	0.27	0.999965	0.93564	BnA08g0325770;Brassica_napus_newGene_1252;Brassica_napus_newGene_16709;Brassica_napus_newGene_16889;Brassica_napus_newGene_9160

## Sheet: Table S5
Table S5. GO enrichment analysis. Biological Process (BP).
ID	Description	GeneRatio	BgRatio	enrich_factor	p-value	q-value	geneID
GO:0006949	syncytium formation	0.0279	0.0016	17.69	2.94259e-27	1.91733e-24	BnA01g0010150;BnA01g0016180;BnA01g0020710;BnA03g0148430;BnA03g0150220;BnA03g0152010;BnA04g0159000;BnA04g0182440;BnA05g0187560;BnA05g0192400;BnA05g0195470;BnA07g0294990;BnA08g0320510;BnA09g0342820;BnA09g0357640;BnA09g0366230;BnC01g0442760;BnC01g0446960;BnC02g0492280;BnC02g0492350;BnC03g0562790;BnC04g0626770;BnC04g0655500;BnC05g0725290;BnC06g0766230;BnC09g0898980;BnUnng0973010;Brassica_napus_newGen…
GO:0009828	plant-type cell wall loosening	0.0308	0.0023	13.71	2.95653e-26	9.63208e-24	BnA01g0008180;BnA01g0010150;BnA01g0020710;BnA03g0152010;BnA04g0159000;BnA04g0182440;BnA05g0187560;BnA05g0192400;BnA05g0195470;BnA06g0268590;BnA07g0279280;BnA07g0294990;BnA08g0319160;BnA09g0366230;BnA10g0413850;BnA10g0423610;BnC01g0424660;BnC01g0446960;BnC02g0492280;BnC02g0492350;BnC03g0562790;BnC04g0626770;BnC04g0655500;BnC06g0766230;BnC07g0780990;BnC07g0793940;BnC07g0836070;Brassica_napus_newGen…
GO:0010200	response to chitin	0.0836	0.0302	2.77	9.64491e-17	2.09481e-14	BnA01g0011070;BnA01g0011130;BnA01g0015180;BnA01g0026830;BnA01g0033690;BnA01g0035090;BnA02g0059820;BnA02g0064530;BnA02g0083830;BnA02g0086730;BnA02g0089780;BnA03g0107690;BnA03g0111160;BnA03g0117510;BnA03g0140590;BnA04g0161330;BnA04g0178230;BnA04g0180100;BnA05g0191650;BnA06g0239630;BnA06g0248600;BnA06g0257250;BnA06g0265520;BnA06g0267490;BnA07g0288530;BnA07g0299060;BnA08g0306020;BnA08g0329820;BnA09g0…
GO:0006073	cellular glucan metabolic process	0.0179	0.0014	13.27	1.46137e-15	2.3805e-13	BnA01g0008180;BnA01g0017390;BnA02g0059820;BnA02g0059830;BnA05g0193530;BnA06g0230680;BnA06g0230690;BnA07g0272640;BnA08g0319160;BnA10g0413850;BnC02g0506020;BnC04g0630510;BnC05g0695290;BnC07g0780990;BnC08g0860070;BnC09g0918620;BnC09g0918630;BnUnng0994740
GO:0009414	response to water deprivation	0.0647	0.0223	2.9	3.97472e-14	5.17969e-12	BnA01g0003960;BnA01g0003970;BnA01g0011130;BnA01g0027700;BnA02g0045140;BnA02g0046480;BnA02g0051720;BnA02g0061480;BnA02g0081680;BnA03g0095680;BnA03g0111160;BnA04g0167660;BnA04g0169360;BnA04g0178230;BnA04g0185430;BnA05g0214860;BnA05g0215860;BnA06g0225280;BnA06g0231650;BnA06g0231690;BnA06g0245450;BnA07g0282570;BnA07g0288510;BnA07g0299080;BnA07g0303390;BnA08g0306020;BnA08g0331560;BnA09g0344350;BnA09g0…
GO:0009620	response to fungus	0.0308	0.0062	4.99	3.6029e-13	3.91263e-11	BnA01g0003960;BnA01g0003970;BnA01g0040690;BnA02g0048310;BnA03g0092390;BnA03g0093740;BnA03g0095680;BnA03g0105050;BnA03g0105440;BnA04g0167660;BnA04g0178230;BnA05g0207090;BnA07g0282570;BnA07g0288510;BnA07g0290190;BnA07g0299080;BnA08g0329820;BnA09g0365320;BnA10g0414670;BnC03g0536900;BnC03g0551680;BnC03g0595710;BnC03g0602700;BnC04g0635460;BnC04g0641000;BnC05g0711590;BnC06g0732870;BnC06g0759780;BnC08g0…
GO:0009826	unidimensional cell growth	0.0279	0.0054	5.14	2.41698e-12	2.24979e-10	BnA01g0010150;BnA01g0020710;BnA03g0152010;BnA04g0159000;BnA04g0182440;BnA05g0187560;BnA05g0192400;BnA05g0195470;BnA06g0268590;BnA07g0279280;BnA07g0294990;BnA09g0348900;BnA09g0366230;BnA10g0423610;BnC01g0424660;BnC01g0446960;BnC02g0492280;BnC02g0492350;BnC03g0562790;BnC04g0626770;BnC04g0655500;BnC06g0766230;BnC07g0793940;BnC07g0836070;BnC08g0856670;BnC08g0873910;Brassica_napus_newGene_1200;Brassic…
GO:0009409	response to cold	0.0667	0.0266	2.5	1.17058e-11	9.53406e-10	BnA01g0000120;BnA01g0000320;BnA01g0003960;BnA01g0003970;BnA01g0027700;BnA01g0030900;BnA01g0044030;BnA01g0044040;BnA02g0046480;BnA02g0059820;BnA02g0061490;BnA02g0087590;BnA02g0089780;BnA03g0111160;BnA03g0113440;BnA03g0132350;BnA04g0185430;BnA05g0191650;BnA05g0205080;BnA05g0207990;BnA05g0214010;BnA05g0215860;BnA06g0260390;BnA06g0265520;BnA06g0267490;BnA08g0303560;BnA08g0331850;BnA09g0359530;BnA10g0…
GO:0009741	response to brassinosteroid	0.0259	0.0052	4.98	2.9552e-11	2.1395e-09	BnA01g0008180;BnA02g0059820;BnA03g0117900;BnA03g0130290;BnA07g0301300;BnA08g0319160;BnA08g0328030;BnA09g0355080;BnA09g0367890;BnA09g0391890;BnA10g0413850;BnC03g0570430;BnC05g0704550;BnC05g0715910;BnC05g0722320;BnC07g0780990;BnC07g0790470;BnC08g0855580;BnC08g0860070;BnC09g0918620;BnC09g0918630;BnUnng0944960;Brassica_napus_newGene_14153;Brassica_napus_newGene_14188;Brassica_napus_newGene_14246;Bras…
GO:0009738	abscisic acid-activated signaling pathway	0.0468	0.0158	2.97	6.44442e-11	4.19905e-09	BnA01g0003960;BnA01g0003970;BnA01g0011130;BnA02g0045140;BnA02g0046480;BnA02g0061480;BnA02g0087190;BnA03g0092320;BnA03g0095680;BnA03g0111020;BnA04g0178230;BnA04g0181000;BnA04g0185430;BnA05g0200550;BnA05g0214860;BnA06g0260390;BnA07g0282570;BnA07g0288510;BnA07g0299080;BnA09g0358120;BnA09g0362270;BnA10g0414670;BnA10g0418010;BnA10g0419240;BnA10g0419250;BnC01g0436330;BnC01g0443650;BnC03g0536820;BnC04g0…
GO:0009611	response to wounding	0.0597	0.0234	2.55	7.15427e-11	4.23779e-09	BnA01g0003960;BnA01g0003970;BnA01g0011130;BnA02g0046480;BnA02g0048310;BnA02g0059820;BnA02g0063920;BnA02g0086730;BnA03g0092390;BnA03g0093740;BnA03g0105050;BnA03g0105440;BnA04g0167660;BnA04g0178230;BnA05g0193670;BnA05g0207090;BnA05g0214010;BnA06g0260390;BnA07g0282570;BnA07g0288510;BnA07g0288530;BnA07g0290190;BnA07g0299060;BnA07g0299080;BnA07g0300460;BnA07g0302910;BnA08g0329820;BnA08g0331850;BnA09g0…
GO:0009695	jasmonic acid biosynthetic process	0.0328	0.0092	3.56	5.42481e-10	2.94558e-08	BnA01g0003960;BnA01g0003970;BnA01g0011130;BnA02g0048310;BnA03g0092390;BnA03g0095680;BnA03g0105050;BnA03g0105440;BnA04g0167660;BnA04g0178230;BnA05g0207090;BnA07g0282570;BnA07g0288510;BnA07g0290190;BnA07g0299080;BnA08g0329820;BnA09g0358120;BnA09g0365320;BnA10g0414670;BnC01g0436330;BnC03g0536900;BnC03g0551680;BnC03g0595710;BnC03g0602700;BnC04g0635460;BnC04g0641000;BnC05g0711590;BnC06g0732870;BnC06g0…
GO:0009831	plant-type cell wall modification involved in multidimensional cell growth	0.0129	0.0017	7.4	2.46313e-08	1.1638e-06	BnA01g0010150;BnA04g0182440;BnA05g0187560;BnA05g0192400;BnA05g0195470;BnA07g0279280;BnA09g0366230;BnA10g0423610;BnC03g0562790;BnC04g0626770;BnC04g0655500;BnC07g0793940;Brassica_napus_newGene_1200
GO:0042538	hyperosmotic salinity response	0.0358	0.0125	2.87	2.50057e-08	1.1638e-06	BnA01g0003960;BnA01g0003970;BnA01g0011130;BnA02g0045140;BnA02g0046480;BnA02g0051720;BnA02g0061480;BnA02g0089780;BnA03g0095680;BnA04g0178230;BnA04g0185430;BnA05g0192260;BnA05g0214860;BnA05g0215860;BnA06g0265940;BnA06g0267490;BnA07g0282570;BnA07g0288510;BnA07g0299080;BnA09g0362270;BnA10g0414670;BnC01g0436330;BnC01g0443650;BnC01g0468160;BnC03g0540970;BnC04g0635460;BnC04g0641000;BnC04g0684230;BnC06g0…
GO:0071497	cellular response to freezing	0.006	0.0002	24.64	7.2754e-08	3.16033e-06	BnA07g0301300;BnA08g0328030;BnA09g0367890;BnC05g0704550;BnC05g0715910;BnC08g0855580
GO:0019310	inositol catabolic process	0.005	0.0001	35.93	8.45484e-08	3.44312e-06	BnA03g0150220;BnA09g0342820;BnA09g0357640;BnC05g0725290;BnC09g0898980
GO:0009751	response to salicylic acid	0.0259	0.0079	3.26	2.05079e-07	7.86029e-06	BnA01g0026830;BnA02g0087070;BnA03g0093740;BnA03g0140590;BnA06g0226250;BnA06g0248660;BnA06g0260390;BnA07g0301300;BnA08g0328030;BnA09g0367890;BnA09g0368120;BnA10g0414670;BnC02g0501020;BnC03g0612130;BnC05g0700390;BnC05g0704550;BnC05g0715910;BnC07g0815160;BnC07g0817260;BnC08g0855580;BnC08g0856240;BnC08g0857130;BnC08g0864910;BnC09g0909330;Brassica_napus_newGene_17003;Brassica_napus_newGene_4830
GO:0035556	intracellular signal transduction	0.0308	0.0107	2.88	2.21965e-07	8.03488e-06	BnA01g0011070;BnA02g0064530;BnA02g0083830;BnA02g0087190;BnA04g0178230;BnA05g0186790;BnA05g0191650;BnA05g0200550;BnA06g0257250;BnA06g0265520;BnA09g0339700;BnA09g0358120;BnA09g0359530;BnA09g0366780;BnA09g0372620;BnA09g0373050;BnA09g0373070;BnC01g0426690;BnC01g0434810;BnC03g0603180;BnC04g0633190;BnC05g0729010;BnC06g0757790;BnC07g0800060;BnC07g0804060;BnC07g0812130;BnC07g0820940;BnC08g0864910;BnC09g0…
GO:0009723	response to ethylene	0.0378	0.0149	2.54	2.50087e-07	8.57639e-06	BnA01g0003960;BnA01g0003970;BnA01g0011130;BnA01g0026830;BnA02g0046480;BnA02g0061480;BnA02g0087190;BnA03g0095680;BnA03g0107690;BnA03g0140590;BnA05g0200550;BnA06g0237270;BnA07g0282570;BnA07g0288510;BnA07g0290570;BnA07g0299080;BnA09g0345950;BnA09g0358120;BnA09g0362270;BnA09g0368120;BnA10g0414670;BnC01g0436330;BnC02g0530390;BnC03g0605240;BnC04g0633190;BnC04g0635460;BnC04g0641000;BnC05g0702780;BnC05g0…
GO:0009753	response to jasmonic acid	0.0368	0.0144	2.55	3.16506e-07	1.03114e-05	BnA02g0045140;BnA02g0061480;BnA02g0071060;BnA03g0093740;BnA03g0105050;BnA03g0105440;BnA05g0207090;BnA05g0214010;BnA05g0214860;BnA06g0226250;BnA06g0260390;BnA07g0301300;BnA08g0328030;BnA08g0329820;BnA09g0358120;BnA09g0362270;BnA09g0367890;BnC01g0443650;BnC02g0501020;BnC03g0551680;BnC03g0595710;BnC03g0602620;BnC04g0684230;BnC05g0704550;BnC05g0715910;BnC06g0732870;BnC06g0774690;BnC07g0804060;BnC08g0…
GO:0009867	jasmonic acid mediated signaling pathway	0.0438	0.0194	2.26	7.21027e-07	2.23717e-05	BnA01g0003960;BnA01g0003970;BnA01g0011130;BnA01g0015180;BnA01g0020970;BnA02g0046480;BnA02g0048310;BnA02g0049360;BnA02g0087190;BnA03g0092390;BnA03g0107690;BnA03g0111160;BnA03g0117510;BnA04g0167660;BnA04g0178230;BnA05g0209730;BnA06g0239630;BnA07g0282570;BnA07g0288510;BnA07g0290190;BnA07g0299080;BnA07g0302910;BnA08g0323960;BnA09g0365320;BnA10g0419240;BnA10g0419250;BnC01g0436330;BnC01g0441540;BnC02g0…
GO:0010371	regulation of gibberellin biosynthetic process	0.005	0.0002	22.11	1.80721e-06	5.35246e-05	BnA06g0231650;BnA06g0231690;BnA08g0331560;BnC08g0851390;BnC08g0882100
GO:0002679	respiratory burst involved in defense response	0.0239	0.0083	2.89	4.79383e-06	0.000130761	BnA01g0011070;BnA02g0064530;BnA02g0083830;BnA03g0111160;BnA04g0178230;BnA05g0191650;BnA06g0257250;BnA06g0265520;BnA09g0339700;BnA09g0359530;BnA09g0366780;BnA09g0372620;BnA09g0373050;BnA09g0373070;BnC01g0434810;BnC03g0561760;BnC06g0757790;BnC07g0800060;BnC07g0812130;BnC07g0820940;BnC08g0864910;BnC09g0906220;BnUnng0943090;BnUnng1005490
GO:0010411	xyloglucan metabolic process	0.008	0.001	8.36	4.8164e-06	0.000130761	BnA01g0008160;BnA03g0153460;BnC07g0781010;BnC07g0829870;Brassica_napus_newGene_14153;Brassica_napus_newGene_14188;Brassica_napus_newGene_14246;Brassica_napus_newGene_16897
GO:0009733	response to auxin	0.0448	0.0218	2.05	6.4425e-06	0.000167912	BnA01g0000120;BnA01g0000320;BnA01g0003960;BnA01g0003970;BnA01g0011130;BnA02g0045140;BnA02g0046480;BnA02g0059820;BnA02g0061480;BnA02g0087070;BnA03g0095680;BnA04g0178230;BnA05g0214860;BnA06g0226250;BnA06g0226530;BnA06g0248660;BnA07g0279110;BnA07g0282570;BnA07g0288510;BnA07g0289460;BnA07g0299080;BnA09g0362270;BnA10g0414670;BnC01g0436330;BnC01g0443650;BnC02g0530390;BnC03g0572200;BnC03g0612130;BnC04g0…
GO:0006612	protein targeting to membrane	0.0498	0.0255	1.95	7.65916e-06	0.000191944	BnA01g0003960;BnA01g0003970;BnA01g0011130;BnA01g0015180;BnA01g0020970;BnA01g0028070;BnA01g0030900;BnA02g0046480;BnA02g0049360;BnA02g0076110;BnA02g0087190;BnA03g0107690;BnA03g0111160;BnA03g0117510;BnA04g0167660;BnA05g0191650;BnA05g0193670;BnA05g0205190;BnA05g0207990;BnA06g0239630;BnA07g0288510;BnA07g0299080;BnA08g0323960;BnA09g0337930;BnA09g0358120;BnA10g0419240;BnA10g0419250;BnC01g0436330;BnC01g0…
GO:0010363	regulation of plant-type hypersensitive response	0.0498	0.0256	1.94	8.84338e-06	0.000213413	BnA01g0003960;BnA01g0003970;BnA01g0011130;BnA01g0015180;BnA01g0020970;BnA01g0028070;BnA01g0030900;BnA02g0046480;BnA02g0049360;BnA02g0076110;BnA02g0087190;BnA03g0107690;BnA03g0111160;BnA03g0117510;BnA04g0167660;BnA05g0191650;BnA05g0193670;BnA05g0205190;BnA05g0207990;BnA06g0239630;BnA07g0288510;BnA07g0299080;BnA08g0323960;BnA09g0337930;BnA09g0358120;BnA10g0419240;BnA10g0419250;BnC01g0436330;BnC01g0…
GO:0045893	positive regulation of transcription, DNA-templated	0.0537	0.0286	1.88	9.85121e-06	0.000229244	BnA01g0015180;BnA01g0030320;BnA02g0049360;BnA02g0057190;BnA02g0057270;BnA02g0083210;BnA02g0083830;BnA02g0086730;BnA03g0113380;BnA03g0117510;BnA03g0122490;BnA03g0155950;BnA04g0185430;BnA05g0214860;BnA05g0222550;BnA06g0239630;BnA06g0257250;BnA06g0265520;BnA07g0301300;BnA08g0328030;BnA09g0339700;BnA09g0359530;BnA09g0367890;BnA09g0371640;BnA09g0375260;BnA10g0402090;BnA10g0406580;BnC01g0441540;BnC01g0…
GO:0009651	response to salt stress	0.0746	0.0448	1.66	1.4455e-05	0.000324778	BnA01g0027700;BnA01g0030900;BnA02g0048930;BnA02g0057270;BnA02g0069500;BnA03g0111160;BnA03g0122490;BnA03g0123150;BnA03g0131110;BnA03g0132350;BnA05g0193670;BnA05g0205080;BnA05g0207990;BnA05g0214010;BnA05g0222550;BnA06g0225280;BnA06g0226250;BnA06g0231650;BnA06g0231690;BnA06g0237270;BnA06g0260390;BnA07g0296460;BnA07g0300460;BnA07g0303390;BnA08g0317870;BnA08g0331560;BnA08g0331850;BnA09g0358120;BnA09g0…
GO:0009063	cellular amino acid catabolic process	0.003	0.0001	28.74	0.000100918	0.00219186	BnA06g0245240;BnC03g0597700;BnC03g0597710
GO:0050832	defense response to fungus	0.0408	0.0219	1.86	0.00013247	0.00278435	BnA01g0010550;BnA01g0015180;BnA01g0020970;BnA01g0030320;BnA02g0046480;BnA02g0086730;BnA03g0107690;BnA03g0111160;BnA03g0113440;BnA03g0117510;BnA03g0145280;BnA05g0191650;BnA06g0225280;BnA06g0239630;BnA09g0344790;BnA09g0358120;BnA09g0369400;BnA09g0373800;BnA10g0419240;BnA10g0419250;BnC01g0441540;BnC02g0530390;BnC03g0554930;BnC03g0561760;BnC03g0605240;BnC04g0627730;BnC06g0775210;BnC07g0788150;BnC07g0…
GO:0034605	cellular response to heat	0.006	0.0008	7.34	0.000159513	0.00324798	BnA07g0301300;BnA08g0328030;BnA09g0367890;BnC05g0704550;BnC05g0715910;BnC08g0855580
GO:0006562	proline catabolic process	0.003	0.0001	24.64	0.000174315	0.00344181	BnA02g0081680;BnA04g0167660;BnC02g0523000
GO:0009735	response to cytokinin	0.0139	0.0046	3.06	0.000241334	0.00462495	BnA01g0013180;BnA01g0017780;BnA02g0073480;BnA03g0145900;BnA06g0230110;BnA08g0331850;BnC01g0426060;BnC04g0684230;BnC06g0757150;BnC06g0774330;BnC07g0834930;Brassica_napus_newGene_15576;Brassica_napus_newGene_275;Brassica_napus_newGene_9998
GO:0006541	glutamine metabolic process	0.005	0.0006	8.71	0.000249755	0.00464957	BnA06g0245240;BnC03g0597700;BnC03g0597710;BnC05g0698270;BnC08g0879480
GO:0006649	phospholipid transfer to membrane	0.002	0	57.49	0.000302282	0.00543635	BnA09g0353940;BnUnng0963240
GO:0016573	histone acetylation	0.007	0.0013	5.44	0.000308704	0.00543635	BnA02g0087070;BnA06g0248660;BnA06g0260390;BnC03g0612130;BnC07g0819770;BnC08g0856240;Brassica_napus_newGene_17003
GO:0009791	post-embryonic development	0.006	0.0009	6.39	0.000346106	0.00593462	BnA03g0104930;BnA09g0369400;BnC03g0551250;BnC07g0818000;BnUnng0947570;BnUnng0973660
GO:0048510	regulation of timing of transition from vegetative to reproductive phase	0.009	0.0022	4.11	0.000378251	0.00617471	BnA06g0231650;BnA06g0231690;BnA06g0267440;BnA08g0331560;BnA09g0353940;BnC07g0796010;BnC08g0851390;BnC08g0882100;BnUnng0963240
GO:0009612	response to mechanical stimulus	0.0119	0.0037	3.25	0.000379061	0.00617471	BnA01g0035090;BnA02g0052800;BnA02g0059820;BnA02g0086730;BnA09g0366780;BnA09g0378430;BnC03g0567940;BnC08g0860070;BnC09g0918620;BnC09g0918630;BnUnng0943090;Brassica_napus_newGene_16897
GO:2000022	regulation of jasmonic acid mediated signaling pathway	0.004	0.0004	10.95	0.000430145	0.00673313	BnA03g0095680;BnA10g0414670;BnC02g0530390;BnC09g0928500
GO:0006598	polyamine catabolic process	0.0109	0.0032	3.42	0.00043401	0.00673313	BnA01g0018290;BnA02g0048930;BnA02g0063920;BnA03g0133730;BnA03g0150800;BnA05g0200940;BnC03g0540900;BnC03g0576530;BnC05g0731660;BnC06g0745080;BnC09g0899640
GO:0009873	ethylene-activated signaling pathway	0.0189	0.0079	2.41	0.000460748	0.00698171	BnA02g0045140;BnA02g0064530;BnA04g0178230;BnA05g0214860;BnA06g0265520;BnA07g0289480;BnA08g0329820;BnA09g0359530;BnA09g0366780;BnC01g0434810;BnC01g0443650;BnC03g0572630;BnC03g0617180;BnC04g0684230;BnC06g0757790;BnC06g0774690;BnC07g0788150;BnC07g0800060;BnC09g0906220
GO:0010167	response to nitrate	0.0279	0.014	1.99	0.00054023	0.00800005	BnA01g0018290;BnA02g0045580;BnA02g0062580;BnA03g0146330;BnA03g0151060;BnA04g0171730;BnA05g0210460;BnA06g0223940;BnA06g0260390;BnA07g0287500;BnA08g0303560;BnA08g0331850;BnA10g0400100;BnC03g0617670;BnC04g0662910;BnC04g0665420;BnC05g0724040;BnC06g0744320;BnC06g0747980;BnC06g0748010;BnC06g0764630;BnC07g0822160;BnC08g0856240;BnC08g0877540;BnC08g0882600;BnC09g0899640;BnC09g0913750;Brassica_napus_newGen…
GO:0009877	nodulation	0.003	0.0002	17.25	0.000574728	0.0083218	BnA03g0149070;BnA07g0279020;BnC07g0793660
GO:0010248	establishment or maintenance of transmembrane electrochemical gradient	0.003	0.0002	15.68	0.000780035	0.011049	BnA07g0303390;BnC06g0775570;BnC06g0776060
GO:0009863	salicylic acid mediated signaling pathway	0.0159	0.0064	2.49	0.000865721	0.0120018	BnA01g0003960;BnA01g0003970;BnA01g0011130;BnA02g0087190;BnA04g0167660;BnA05g0186440;BnA05g0191650;BnA07g0288510;BnA07g0299080;BnA09g0358120;BnC01g0436330;BnC03g0567940;BnC04g0635460;BnC05g0705280;BnC05g0729010;BnC07g0804060
GO:0016126	sterol biosynthetic process	0.0219	0.0103	2.13	0.000898627	0.0121985	BnA01g0019100;BnA01g0034960;BnA02g0079510;BnA03g0117900;BnA06g0240020;BnA07g0281250;BnA07g0289460;BnA07g0295500;BnA07g0299620;BnA07g0300460;BnA09g0366460;BnA10g0422250;BnC01g0445350;BnC02g0508180;BnC02g0519140;BnC02g0522230;BnC03g0570430;BnC06g0759610;BnC06g0769400;BnC07g0834720;BnC08g0882600;BnUnng1017100
GO:0052542	defense response by callose deposition	0.0109	0.0035	3.12	0.000936368	0.0124514	BnA02g0083830;BnA05g0214160;BnA06g0257250;BnA08g0329820;BnA09g0339700;BnA09g0358120;BnA09g0362270;BnC04g0633190;BnC07g0804060;BnC07g0812130;BnC09g0912900
GO:0009740	gibberellic acid mediated signaling pathway	0.0119	0.0042	2.82	0.00134137	0.0169031	BnA01g0003170;BnA01g0008180;BnA01g0017780;BnA05g0209730;BnA06g0236070;BnA08g0319160;BnA10g0402090;BnA10g0413850;BnC07g0780990;Brassica_napus_newGene_14153;Brassica_napus_newGene_14188;Brassica_napus_newGene_14246
GO:0009693	ethylene biosynthetic process	0.0169	0.0073	2.32	0.00134898	0.0169031	BnA02g0061480;BnA02g0086730;BnA04g0178230;BnA06g0248600;BnA07g0287500;BnA08g0329820;BnA09g0365320;BnA09g0366500;BnA09g0372620;BnA09g0373050;BnA09g0373070;BnC02g0505970;BnC03g0538850;BnC03g0602700;BnC05g0711590;BnC08g0864910;BnUnng1005490
GO:0042546	cell wall biogenesis	0.01	0.0031	3.18	0.00136044	0.0169031	BnA01g0003290;BnA05g0193530;BnC01g0428250;BnC03g0534230;BnC03g0558150;BnC04g0630510;Brassica_napus_newGene_14153;Brassica_napus_newGene_14188;Brassica_napus_newGene_14246;Brassica_napus_newGene_16897
GO:0009788	negative regulation of abscisic acid-activated signaling pathway	0.008	0.0021	3.77	0.00137492	0.0169031	BnA02g0046600;BnA03g0122490;BnA05g0222550;BnC01g0468160;BnC02g0501020;BnC03g0576050;BnUnng0963640;BnUnng1015590
GO:0019953	sexual reproduction	0.006	0.0012	4.86	0.00149589	0.0180498	BnA01g0020710;BnA03g0152010;BnA06g0268590;BnC01g0424660;BnC01g0446960;BnC07g0836070
GO:0010029	regulation of seed germination	0.009	0.0027	3.34	0.0016563	0.019622	BnA01g0028370;BnA04g0182180;BnA07g0274300;BnC01g0458300;BnC01g0458790;BnC02g0476760;BnC04g0633070;BnC04g0680140;BnC05g0694160
GO:0000904	cell morphogenesis involved in differentiation	0.002	0.0001	28.74	0.00177198	0.0206176	BnA09g0348900;BnC08g0873910
GO:0048767	root hair elongation	0.0259	0.0138	1.87	0.0019734	0.0225584	BnA01g0019100;BnA01g0035090;BnA02g0052660;BnA02g0069500;BnA03g0133730;BnA07g0296460;BnA07g0299620;BnA08g0308340;BnA08g0331850;BnA09g0348900;BnA09g0369400;BnA09g0378430;BnA10g0411440;BnA10g0411840;BnA10g0423060;BnC01g0445350;BnC03g0533850;BnC03g0576530;BnC04g0665420;BnC04g0684230;BnC05g0687680;BnC05g0715870;BnC05g0731660;BnC07g0818000;BnC08g0873910;BnC09g0924960
GO:0010581	regulation of starch biosynthetic process	0.003	0.0003	11.5	0.00204215	0.0229417	BnA03g0122490;BnA05g0222550;BnC03g0576050
GO:0010154	fruit development	0.005	0.0009	5.42	0.00226891	0.0246396	BnA04g0159230;BnA09g0377760;BnC04g0649090;BnC08g0856420;BnC08g0870440
GO:0042128	nitrate assimilation	0.005	0.0009	5.42	0.00226891	0.0246396	BnA07g0287330;BnA10g0412070;Brassica_napus_newGene_11547;Brassica_napus_newGene_14812;Brassica_napus_newGene_8151
GO:0007568	aging	0.009	0.0028	3.15	0.00243215	0.0256604	BnA01g0008180;BnA01g0040690;BnA08g0319160;BnA10g0413850;BnC07g0780990;BnC07g0795780;Brassica_napus_newGene_14153;Brassica_napus_newGene_14188;Brassica_napus_newGene_14246
GO:0000024	maltose biosynthetic process	0.003	0.0003	10.78	0.00248106	0.0256604	BnC04g0629950;BnC07g0819630;Brassica_napus_newGene_1886
GO:0070981	L-asparagine biosynthetic process	0.003	0.0003	10.78	0.00248106	0.0256604	BnA06g0245240;BnC03g0597700;BnC03g0597710
GO:0009750	response to fructose	0.0209	0.0105	1.99	0.00257034	0.0261684	BnA01g0030900;BnA05g0207990;BnA06g0245240;BnA08g0322050;BnA08g0331850;BnA08g0332970;BnA10g0393190;BnA10g0408140;BnA10g0412070;BnC01g0465480;BnC02g0502110;BnC03g0596110;BnC03g0597700;BnC03g0605490;BnC04g0627730;BnC05g0698630;BnC05g0724040;BnC06g0741790;BnC07g0816250;BnUnng0997950;Brassica_napus_newGene_17160
GO:0051555	flavonol biosynthetic process	0.004	0.0006	6.76	0.00278688	0.0279365	BnA06g0236060;BnA10g0393890;BnC05g0701500;BnC09g0916750
GO:0051973	positive regulation of telomerase activity	0.002	0.0001	23	0.00291922	0.0284764	BnA06g0260390;BnC08g0856240
GO:0010119	regulation of stomatal movement	0.01	0.0035	2.86	0.00292814	0.0284764	BnA04g0159000;BnA06g0225280;BnA07g0294990;BnC01g0458300;BnC01g0468160;BnC02g0492280;BnC02g0492350;BnC06g0766230;BnC06g0775210;Brassica_napus_newGene_17183
GO:0015706	nitrate transport	0.0259	0.0143	1.81	0.00302373	0.0289735	BnA01g0018290;BnA02g0045580;BnA02g0062580;BnA03g0146330;BnA03g0151060;BnA04g0171730;BnA05g0210460;BnA06g0223940;BnA07g0287500;BnA07g0297280;BnA08g0303560;BnA10g0400100;BnC03g0617670;BnC04g0662910;BnC04g0665420;BnC05g0724040;BnC06g0744320;BnC06g0747980;BnC06g0748010;BnC06g0764630;BnC07g0822160;BnC08g0882600;BnC09g0899640;BnC09g0913750;BnUnng0946220;Brassica_napus_newGene_8151
GO:0009739	response to gibberellin	0.0129	0.0054	2.41	0.00337299	0.0317907	BnA04g0159000;BnA05g0191250;BnA05g0195470;BnA06g0226250;BnA07g0294990;BnC02g0492280;BnC02g0492350;BnC02g0530390;BnC04g0626240;BnC06g0766230;BnC08g0857130;BnC09g0909330;Brassica_napus_newGene_4830
GO:0010106	cellular response to iron ion starvation	0.0159	0.0073	2.17	0.00341531	0.0317907	BnA02g0045580;BnA02g0062580;BnA03g0091720;BnA07g0287500;BnA10g0400100;BnC03g0617670;BnC04g0651700;BnC04g0665420;BnC05g0724040;BnC06g0747980;BnC06g0748010;BnC06g0764630;BnC08g0877540;BnC09g0899640;BnC09g0913750;Brassica_napus_newGene_7221
GO:0006537	glutamate biosynthetic process	0.003	0.0003	9.58	0.00352292	0.0323305	BnA02g0081680;BnA04g0167660;BnC02g0523000
GO:0042398	cellular modified amino acid biosynthetic process	0.009	0.0031	2.92	0.00403339	0.0356997	BnA01g0018290;BnA02g0048930;BnA02g0063920;BnA03g0133730;BnA05g0200940;BnC03g0576530;BnC05g0731660;BnC06g0745080;BnC09g0899640
GO:0055114	oxidation-reduction process	0.0816	0.0606	1.35	0.00408072	0.0356997	BnA01g0017950;BnA01g0019650;BnA01g0034960;BnA02g0048290;BnA02g0048310;BnA02g0048930;BnA02g0063920;BnA02g0079510;BnA02g0081540;BnA02g0081680;BnA02g0086760;BnA03g0092390;BnA03g0107690;BnA03g0129870;BnA03g0137110;BnA03g0150220;BnA03g0150800;BnA04g0159230;BnA04g0167660;BnA04g0178290;BnA05g0192260;BnA06g0259510;BnA06g0261510;BnA06g0268580;BnA07g0280480;BnA07g0282570;BnA07g0287330;BnA07g0287500;BnA07g0…
GO:0006355	regulation of transcription, DNA-templated	0.1164	0.0915	1.27	0.00427118	0.0356997	BnA01g0002290;BnA01g0009110;BnA01g0011070;BnA01g0020970;BnA01g0021590;BnA01g0024050;BnA01g0026830;BnA02g0045140;BnA02g0052800;BnA02g0061490;BnA02g0064530;BnA02g0072630;BnA02g0073480;BnA02g0087070;BnA03g0091720;BnA03g0093740;BnA03g0111160;BnA03g0122630;BnA03g0130290;BnA03g0140590;BnA03g0142830;BnA03g0153160;BnA05g0186270;BnA05g0186790;BnA05g0188110;BnA05g0191650;BnA05g0209730;BnA05g0211750;BnA05g0…
GO:0015879	carnitine transport	0.002	0.0001	19.16	0.00432837	0.0356997	BnA07g0297280;BnUnng0946220
GO:0030091	protein repair	0.002	0.0001	19.16	0.00432837	0.0356997	Brassica_napus_newGene_15693;Brassica_napus_newGene_15698
GO:0034059	response to anoxia	0.002	0.0001	19.16	0.00432837	0.0356997	BnA07g0289480;BnC03g0572630
GO:0090449	phloem glucosinolate loading	0.002	0.0001	19.16	0.00432837	0.0356997	BnA06g0258090;BnC03g0593440
GO:1901349	glucosinolate transport	0.002	0.0001	19.16	0.00432837	0.0356997	BnA06g0258090;BnC03g0593440
GO:0006857	oligopeptide transport	0.0149	0.0069	2.17	0.00464565	0.0378376	BnA03g0100560;BnA03g0146330;BnA06g0258090;BnA09g0355080;BnA10g0421290;BnC03g0593440;BnC07g0790470;BnC07g0822160;BnC08g0877540;BnC08g0882600;BnUnng0935930;BnUnng0944960;BnUnng0977560;Brassica_napus_newGene_11547;Brassica_napus_newGene_8151
GO:2000280	regulation of root development	0.003	0.0003	8.62	0.00479625	0.038582	BnA05g0186270;BnA10g0422110;BnC09g0934310
GO:0043069	negative regulation of programmed cell death	0.0219	0.0119	1.84	0.00511384	0.040635	BnA01g0020970;BnA01g0028070;BnA02g0046480;BnA03g0111160;BnA04g0178290;BnA05g0191650;BnA07g0288510;BnA07g0299080;BnA09g0337930;BnA09g0358120;BnA10g0419240;BnA10g0419250;BnC03g0561760;BnC03g0605240;BnC04g0627730;BnC04g0635460;BnC07g0788150;BnC07g0804060;BnC07g0812130;BnC07g0826430;BnC09g0933600;BnC09g0933610
GO:0080147	root hair cell development	0.005	0.0011	4.42	0.00550834	0.0423445	BnA03g0132350;BnA05g0205080;BnC03g0532600;BnC06g0738950;BnUnng0936500
GO:0009687	abscisic acid metabolic process	0.003	0.0004	8.21	0.00552394	0.0423445	BnA03g0145280;BnA06g0225280;BnC07g0821150
GO:0019752	carboxylic acid metabolic process	0.003	0.0004	8.21	0.00552394	0.0423445	BnA09g0352310;BnC09g0902860;Brassica_napus_newGene_14162
GO:0080086	stamen filament development	0.003	0.0004	7.84	0.00631427	0.0478401	BnA03g0130290;BnA05g0209730;BnA08g0329820
GO:0010215	cellulose microfibril organization	0.005	0.0012	4.23	0.00666301	0.049335	BnA01g0022840;BnA06g0259540;BnC01g0465330;BnC03g0616290;BnC07g0808290
GO:0010380	regulation of chlorophyll biosynthetic process	0.005	0.0012	4.23	0.00666301	0.049335	BnA01g0017780;BnA02g0057270;BnA07g0278950;BnA10g0402090;Brassica_napus_newGene_17330
GO:0006048	UDP-N-acetylglucosamine biosynthetic process	0.002	0.0001	14.37	0.0078949	0.0565291	BnC06g0767720;Brassica_napus_newGene_7790
GO:0010405	arabinogalactan protein metabolic process	0.002	0.0001	14.37	0.0078949	0.0565291	BnA01g0013180;BnA03g0145900
GO:0018258	protein O-linked glycosylation via hydroxyproline	0.002	0.0001	14.37	0.0078949	0.0565291	BnA01g0013180;BnA03g0145900
GO:0052546	cell wall pectin metabolic process	0.007	0.0023	2.98	0.00960532	0.0659805	BnA01g0019100;BnA01g0044020;BnA07g0281250;BnC01g0445350;BnC08g0882600;BnUnng1017100;Brassica_napus_newGene_12101
GO:0006950	response to stress	0.0129	0.0061	2.11	0.00986426	0.0659805	BnA02g0063360;BnA05g0186180;BnA06g0241330;BnA07g0296750;BnA08g0311510;BnA09g0336080;BnA10g0397610;BnC04g0634330;BnC05g0705970;BnC08g0876060;BnUnng0989370;BnUnng0995310;Brassica_napus_newGene_10632
GO:0009832	plant-type cell wall biogenesis	0.0129	0.0061	2.11	0.00986426	0.0659805	BnA01g0019100;BnA02g0045580;BnA02g0059830;BnA02g0087590;BnA07g0299620;BnA10g0411440;BnA10g0411840;BnC01g0445350;BnC04g0622060;BnC04g0633190;BnC06g0747980;BnC06g0748010;BnC09g0924960
GO:0016049	cell growth	0.0149	0.0075	1.99	0.00990236	0.0659805	BnA01g0022840;BnA02g0045580;BnA06g0231650;BnA06g0231690;BnA06g0259540;BnA08g0317870;BnA08g0331560;BnC01g0465330;BnC03g0616290;BnC04g0622060;BnC06g0747980;BnC06g0748010;BnC07g0808290;BnC08g0851390;BnC08g0882100
GO:0010483	pollen tube reception	0.002	0.0002	12.78	0.0100341	0.0659805	BnA09g0369400;BnC07g0818000
GO:0046506	sulfolipid biosynthetic process	0.002	0.0002	12.78	0.0100341	0.0659805	BnA10g0423890;BnUnng1002270
GO:1901959	positive regulation of cutin biosynthetic process	0.002	0.0002	12.78	0.0100341	0.0659805	BnA07g0283810;BnC06g0775070
GO:0006821	chloride transport	0.003	0.0005	6.63	0.0101262	0.0659805	BnA02g0045580;BnC06g0747980;BnC06g0748010
GO:0010112	regulation of systemic acquired resistance	0.003	0.0005	6.63	0.0101262	0.0659805	BnA05g0207090;BnA10g0414670;BnC06g0732870
GO:0015992	proton transport	0.006	0.0018	3.29	0.0102602	0.0661912	BnA07g0303390;BnA09g0344040;BnC02g0514050;BnC03g0538850;BnC06g0775570;BnC06g0776060
GO:0010150	leaf senescence	0.0119	0.0055	2.17	0.0105397	0.0666741	BnA01g0015180;BnA02g0045140;BnA03g0113440;BnA03g0117510;BnA05g0214860;BnA06g0239630;BnA07g0278950;BnA09g0344790;BnC01g0441540;BnC01g0443650;BnC06g0763770;BnC06g0774690
GO:0048527	lateral root development	0.0119	0.0055	2.17	0.0105397	0.0666741	BnA01g0026830;BnA01g0028070;BnA03g0130290;BnA03g0136020;BnA03g0140590;BnA09g0348900;BnA09g0368120;BnA09g0391890;BnC03g0607520;BnC07g0815160;BnC07g0817260;BnC08g0873910
GO:0070370	cellular heat acclimation	0.003	0.0005	6.39	0.0112469	0.0704638	BnA03g0111160;BnA06g0259060;BnC03g0561760
GO:0042178	xenobiotic catabolic process	0.002	0.0002	11.5	0.012399	0.0762162	BnA05g0193670;BnC03g0574960
GO:0043617	cellular response to sucrose starvation	0.002	0.0002	11.5	0.012399	0.0762162	BnA06g0245240;BnC03g0597700
GO:0009639	response to red or far red light	0.006	0.0019	3.11	0.0132403	0.0805884	BnA03g0145280;BnA08g0306020;BnA10g0397960;BnC05g0686010;BnC07g0821150;BnC09g0904760
GO:0009698	phenylpropanoid metabolic process	0.007	0.0025	2.79	0.0133576	0.0805884	BnA01g0018290;BnA02g0048930;BnA03g0133730;BnA05g0200940;BnC03g0576530;BnC05g0731660;BnC06g0745080
GO:0010193	response to ozone	0.007	0.0025	2.78	0.0138311	0.0826796	BnA01g0015180;BnA03g0117510;BnA06g0239630;BnA08g0329820;BnA09g0369400;BnC01g0441540;BnC07g0818000
GO:0070838	divalent metal ion transport	0.01	0.0044	2.25	0.0149471	0.0866257	BnA01g0030900;BnA02g0045580;BnA05g0207990;BnC02g0496360;BnC02g0502110;BnC03g0545830;BnC05g0722320;BnC06g0747980;BnC06g0748010;BnC07g0816250
GO:0030643	cellular phosphate ion homeostasis	0.002	0.0002	10.45	0.014981	0.0866257	BnA06g0263490;BnUnng0958990
GO:0046345	abscisic acid catabolic process	0.002	0.0002	10.45	0.014981	0.0866257	BnA08g0306020;BnC09g0904760
GO:0045487	gibberellin catabolic process	0.003	0.0005	5.75	0.0150231	0.0866257	BnA10g0397960;BnC03g0602620;BnC05g0686010
GO:0030968	endoplasmic reticulum unfolded protein response	0.0219	0.0132	1.66	0.0154061	0.088055	BnA02g0046480;BnA03g0113380;BnA05g0186440;BnA05g0191650;BnA08g0311530;BnA09g0366500;BnA09g0375260;BnA10g0419240;BnA10g0419250;BnA10g0421290;BnC02g0505970;BnC03g0564550;BnC03g0605240;BnC03g0612810;BnC04g0621890;BnC04g0627730;BnC05g0729010;BnC06g0752770;BnC07g0788150;BnC09g0933600;BnC09g0933610;BnUnng1005490
GO:0052541	plant-type cell wall cellulose metabolic process	0.006	0.002	2.95	0.0167784	0.095065	BnA01g0019100;BnA01g0044020;BnA07g0281250;BnC01g0445350;BnC08g0882600;BnUnng1017100
GO:0010286	heat acclimation	0.0119	0.0059	2.02	0.0173537	0.096498	BnA01g0027700;BnA03g0155500;BnA07g0300540;BnA09g0366780;BnA09g0375480;BnA10g0397960;BnA10g0410240;BnC03g0590430;BnC04g0639880;BnC05g0686010;BnC07g0835990;BnUnng0951970
GO:0060773	flower phyllotactic patterning	0.001	0	57.49	0.0173948	0.096498	Brassica_napus_newGene_12101
GO:0006527	arginine catabolic process	0.002	0.0002	9.58	0.0177719	0.096498	BnA01g0003960;BnA01g0003970
GO:0010442	guard cell morphogenesis	0.002	0.0002	9.58	0.0177719	0.096498	BnA01g0019100;BnC01g0445350
GO:0048838	release of seed from dormancy	0.002	0.0002	9.58	0.0177719	0.096498	BnA03g0145280;BnC07g0821150
GO:0010120	camalexin biosynthetic process	0.003	0.0006	5.23	0.0194303	0.104631	BnA03g0107690;BnA03g0111160;BnC03g0561760
GO:0010508	positive regulation of autophagy	0.002	0.0002	8.84	0.0207636	0.110894	BnA03g0111160;BnC03g0561760
GO:0002213	defense response to insect	0.006	0.0021	2.78	0.0216699	0.114794	BnA07g0288530;BnA07g0299060;BnC04g0635440;BnC05g0700390;BnC06g0771700;BnC08g0856420
GO:0006826	iron ion transport	0.0129	0.0069	1.89	0.0226812	0.119182	BnA02g0045580;BnA02g0062580;BnA07g0287500;BnA10g0400100;BnC03g0617670;BnC04g0665420;BnC05g0724040;BnC06g0747980;BnC06g0748010;BnC06g0764630;BnC08g0877540;BnC09g0899640;BnC09g0913750
GO:0009662	etioplast organization	0.002	0.0002	8.21	0.0239483	0.123843	BnC06g0766100;BnC06g0775210
GO:0090342	regulation of cell aging	0.002	0.0002	8.21	0.0239483	0.123843	BnA01g0002290;BnC03g0605620
GO:0007623	circadian rhythm	0.0139	0.0077	1.82	0.0246404	0.126418	BnA01g0012260;BnA01g0017780;BnA06g0237270;BnA06g0260390;BnA09g0371640;BnA09g0375480;BnA10g0402090;BnC05g0702780;BnC06g0750920;BnC08g0856240;BnC08g0862770;BnC08g0864280;Brassica_napus_newGene_11042;Brassica_napus_newGene_1878
GO:0009966	regulation of signal transduction	0.003	0.0006	4.66	0.0262987	0.133784	BnA01g0011130;BnC01g0436330;BnC04g0672240
GO:0009744	response to sucrose	0.0219	0.0139	1.57	0.0265128	0.133784	BnA03g0093740;BnA03g0142240;BnA06g0236060;BnA06g0245240;BnA08g0322050;BnA08g0332970;BnA10g0393190;BnA10g0408140;BnA10g0412070;BnC01g0461660;BnC03g0545700;BnC03g0556260;BnC03g0596110;BnC03g0597700;BnC03g0605490;BnC04g0627730;BnC05g0698630;BnC05g0701500;BnC05g0724040;BnC06g0741790;BnC08g0862050;Brassica_napus_newGene_17160
GO:0016132	brassinosteroid biosynthetic process	0.0149	0.0085	1.76	0.0266921	0.133784	BnA02g0062580;BnA02g0081540;BnA05g0216000;BnA06g0240020;BnA06g0259510;BnA07g0281250;BnA07g0287500;BnA07g0299620;BnA10g0400100;BnC03g0573210;BnC05g0726760;BnC06g0775210;BnC09g0899640;BnC09g0913750;Brassica_napus_newGene_3142
GO:0010289	homogalacturonan biosynthetic process	0.002	0.0003	7.67	0.0273185	0.13485	BnC06g0757150;BnC06g0774330
GO:2000032	regulation of secondary shoot formation	0.002	0.0003	7.67	0.0273185	0.13485	BnC05g0698270;BnC08g0879480
GO:0012501	programmed cell death	0.003	0.0007	4.54	0.0281929	0.137567	BnA06g0261510;BnA09g0353940;BnUnng0963240
GO:0046685	response to arsenic-containing substance	0.007	0.0029	2.4	0.0282913	0.137567	BnA02g0088510;BnA10g0409280;BnA10g0423610;BnC02g0529750;BnC03g0591930;BnC04g0681550;BnC09g0923440
GO:0080167	response to karrikin	0.0149	0.0086	1.73	0.0301518	0.145528	BnA01g0003960;BnA01g0003970;BnA01g0012260;BnA02g0048310;BnA03g0092390;BnA05g0192100;BnA06g0258090;BnA10g0408140;BnC02g0510540;BnC03g0536900;BnC03g0593440;BnC07g0795020;BnC08g0862050;BnUnng0960900;Brassica_napus_newGene_14691
GO:0006624	vacuolar protein processing	0.002	0.0003	7.19	0.0308667	0.14574	BnC04g0618990;Brassica_napus_newGene_16239
GO:0006835	dicarboxylic acid transport	0.002	0.0003	7.19	0.0308667	0.14574	BnC03g0538850;Brassica_napus_newGene_7274
GO:0010629	negative regulation of gene expression	0.002	0.0003	7.19	0.0308667	0.14574	BnA01g0002290;BnC03g0605620
GO:0009743	response to carbohydrate	0.005	0.0018	2.79	0.0342858	0.152865	BnA02g0045140;BnA05g0214860;BnC01g0443650;BnC04g0684230;BnC06g0774690
GO:0002252	immune effector process	0.001	0	28.74	0.0344872	0.152865	BnC03g0617180
GO:0006480	N-terminal protein amino acid methylation	0.001	0	28.74	0.0344872	0.152865	Brassica_napus_newGene_16398
GO:0010186	positive regulation of cellular defense response	0.001	0	28.74	0.0344872	0.152865	BnA09g0389610
GO:0019521	D-gluconate metabolic process	0.001	0	28.74	0.0344872	0.152865	Brassica_napus_newGene_17160
GO:0032497	detection of lipopolysaccharide	0.001	0	28.74	0.0344872	0.152865	Brassica_napus_newGene_13629
GO:0043043	peptide biosynthetic process	0.001	0	28.74	0.0344872	0.152865	BnA05g0220070
GO:0048583	regulation of response to stimulus	0.001	0	28.74	0.0344872	0.152865	BnC03g0617180
GO:1903830	magnesium ion transmembrane transport	0.001	0	28.74	0.0344872	0.152865	Brassica_napus_newGene_15460
GO:0009963	positive regulation of flavonoid biosynthetic process	0.0129	0.0074	1.76	0.0369229	0.162555	BnA01g0030900;BnA02g0076110;BnA05g0193670;BnA05g0205190;BnA05g0207990;BnA09g0372960;BnC02g0502110;BnC03g0574960;BnC03g0610410;BnC04g0638740;BnC04g0662290;BnC04g0670870;BnC07g0816250
GO:0009816	defense response to bacterium, incompatible interaction	0.007	0.0031	2.25	0.0379021	0.165746	BnA01g0015180;BnA03g0117510;BnA06g0239630;BnA09g0373800;BnC01g0441540;BnC08g0864910;BnUnng1005490
GO:0009446	putrescine biosynthetic process	0.002	0.0003	6.39	0.0384686	0.165996	BnA01g0003960;BnA01g0003970
GO:0043433	negative regulation of sequence-specific DNA binding transcription factor activity	0.002	0.0003	6.39	0.0384686	0.165996	BnA02g0049360;BnC02g0472110
GO:0043090	amino acid import	0.01	0.0053	1.89	0.0416223	0.178422	BnA01g0028070;BnA04g0181900;BnA09g0373160;BnC01g0455280;BnC03g0605240;BnC04g0627730;BnC04g0678480;BnC04g0684230;BnC07g0826430;BnC08g0865010
GO:0030104	water homeostasis	0.002	0.0003	6.05	0.0425085	0.179855	BnA06g0225280;BnC06g0749810
GO:0045226	extracellular polysaccharide biosynthetic process	0.002	0.0003	6.05	0.0425085	0.179855	BnA06g0236060;BnC05g0701500
GO:0042542	response to hydrogen peroxide	0.0179	0.0115	1.55	0.0459149	0.193014	BnA01g0015180;BnA02g0087070;BnA03g0117510;BnA05g0210460;BnA06g0239630;BnA06g0248660;BnA06g0259060;BnA06g0260390;BnA06g0263490;BnA08g0311530;BnC01g0441540;BnC03g0612130;BnC04g0633070;BnC04g0639880;BnC08g0856240;BnUnng0951970;BnUnng0958990;Brassica_napus_newGene_17003
GO:0009410	response to xenobiotic stimulus	0.009	0.0046	1.93	0.046306	0.19341	BnA03g0113380;BnA09g0375260;BnA10g0406580;BnA10g0421290;BnC03g0564550;BnC03g0612810;BnC04g0621890;BnC06g0752770;BnC07g0819770
GO:0010253	UDP-rhamnose biosynthetic process	0.002	0.0003	5.75	0.0466987	0.193808	BnA06g0236060;BnC05g0701500
GO:0030003	cellular cation homeostasis	0.01	0.0054	1.85	0.0472295	0.194771	BnA01g0030900;BnA02g0045580;BnA05g0207990;BnC02g0496360;BnC02g0502110;BnC03g0545830;BnC05g0722320;BnC06g0747980;BnC06g0748010;BnC07g0816250
GO:0045036	protein targeting to chloroplast	0.006	0.0026	2.28	0.0492199	0.201702	BnA01g0023030;BnA05g0192410;BnA05g0220070;BnC01g0449980;BnC06g0766100;BnC07g0826430
GO:0006473	protein acetylation	0.003	0.0008	3.59	0.0509514	0.204998	BnA02g0073480;BnC01g0426060;BnC07g0834930
GO:0010037	response to carbon dioxide	0.002	0.0004	5.48	0.0510329	0.204998	BnC03g0605240;Brassica_napus_newGene_17183
GO:0044571	[2Fe-2S] cluster assembly	0.001	0.0001	19.16	0.0512827	0.204998	Brassica_napus_newGene_8624
GO:0097428	protein maturation by iron-sulfur cluster transfer	0.001	0.0001	19.16	0.0512827	0.204998	Brassica_napus_newGene_8624
GO:0072334	UDP-galactose transmembrane transport	0.002	0.0004	5.23	0.0555048	0.220523	BnA03g0124540;BnA07g0300640
GO:0009225	nucleotide-sugar metabolic process	0.003	0.0009	3.38	0.0590834	0.233318	BnA03g0153580;BnC04g0633190;BnC07g0829970
GO:0006221	pyrimidine nucleotide biosynthetic process	0.002	0.0004	5	0.0601082	0.234522	BnA01g0039780;BnUnng0953540
GO:0006809	nitric oxide biosynthetic process	0.002	0.0004	5	0.0601082	0.234522	BnA07g0287330;Brassica_napus_newGene_14812
GO:0010310	regulation of hydrogen peroxide metabolic process	0.0179	0.012	1.49	0.0642608	0.249232	BnA01g0002290;BnA01g0002420;BnA01g0015180;BnA01g0020970;BnA02g0049360;BnA03g0107690;BnA03g0111160;BnA03g0117510;BnA06g0239630;BnA08g0319710;BnA08g0323960;BnA09g0373800;BnC01g0441540;BnC02g0472110;BnC03g0561760;BnC03g0605620;BnC04g0627730;BnUnng0973950
GO:0015976	carbon utilization	0.002	0.0004	4.79	0.0648373	0.24998	BnUnng0935790;Brassica_napus_newGene_17183
GO:0009646	response to absence of light	0.005	0.0021	2.32	0.0660271	0.250955	BnA06g0245240;BnC03g0567940;BnC03g0597700;BnC03g0597710;BnC08g0864910
GO:0010026	trichome differentiation	0.003	0.0009	3.19	0.0677835	0.250955	BnA01g0019100;BnC01g0445350;BnC02g0501020
GO:0000054	ribosomal subunit export from nucleus	0.001	0.0001	14.37	0.0677863	0.250955	Brassica_napus_newGene_9719
GO:0019567	arabinose biosynthetic process	0.001	0.0001	14.37	0.0677863	0.250955	BnC04g0633190
GO:0030494	bacteriochlorophyll biosynthetic process	0.001	0.0001	14.37	0.0677863	0.250955	BnA02g0083210
GO:0080127	fruit septum development	0.001	0.0001	14.37	0.0677863	0.250955	BnC07g0819770
GO:0090322	regulation of superoxide metabolic process	0.001	0.0001	14.37	0.0677863	0.250955	BnUnng0973950
GO:0000165	MAPK cascade	0.0209	0.0147	1.42	0.0710639	0.261603	BnA01g0015180;BnA01g0020970;BnA02g0046480;BnA02g0049360;BnA03g0107690;BnA03g0111160;BnA03g0117510;BnA06g0239630;BnA08g0323960;BnA09g0373800;BnA10g0419240;BnA10g0419250;BnC01g0441540;BnC02g0472110;BnC02g0515800;BnC03g0561760;BnC04g0627730;BnC07g0788150;BnC09g0933600;BnC09g0933610;BnUnng0978080
GO:0009051	pentose-phosphate shunt, oxidative branch	0.002	0.0005	4.42	0.0746497	0.273259	BnC07g0790110;Brassica_napus_newGene_17160
GO:0009555	pollen development	0.0159	0.0107	1.49	0.0753047	0.274117	BnA02g0061490;BnA02g0087070;BnA03g0113380;BnA05g0192260;BnA06g0248660;BnA06g0260390;BnA08g0329820;BnC03g0564550;BnC03g0575960;BnC03g0612130;BnC04g0621890;BnC08g0856240;BnC08g0856420;BnUnng1002160;Brassica_napus_newGene_17003;Brassica_napus_newGene_7625
GO:0071456	cellular response to hypoxia	0.003	0.001	3.03	0.077028	0.278833	BnA07g0289480;BnC03g0572630;BnC07g0821260
GO:0009969	xyloglucan biosynthetic process	0.002	0.0005	4.26	0.0797219	0.285076	BnA01g0035090;BnA09g0378430
GO:0055062	phosphate ion homeostasis	0.002	0.0005	4.26	0.0797219	0.285076	BnA10g0422110;BnC09g0934310
GO:0046777	protein autophosphorylation	0.0159	0.0108	1.47	0.0838214	0.285076	BnA02g0046480;BnA02g0062990;BnA03g0104930;BnA05g0186440;BnA09g0369400;BnC01g0445610;BnC02g0515800;BnC03g0551250;BnC04g0672240;BnC06g0764920;BnC07g0818000;BnC09g0903160;BnUnng0947570;BnUnng0973660;BnUnng0978080;Brassica_napus_newGene_13629
GO:0005993	trehalose catabolic process	0.001	0.0001	11.5	0.084003	0.285076	BnC07g0823840
GO:0006110	regulation of glycolytic process	0.001	0.0001	11.5	0.084003	0.285076	BnA07g0283810
GO:0006760	folic acid-containing compound metabolic process	0.001	0.0001	11.5	0.084003	0.285076	BnC05g0726190
GO:0009252	peptidoglycan biosynthetic process	0.001	0.0001	11.5	0.084003	0.285076	BnC01g0464030
GO:0018345	protein palmitoylation	0.001	0.0001	11.5	0.084003	0.285076	BnA03g0136020
GO:0019354	siroheme biosynthetic process	0.001	0.0001	11.5	0.084003	0.285076	BnC04g0660610
GO:0035428	hexose transmembrane transport	0.001	0.0001	11.5	0.084003	0.285076	Brassica_napus_newGene_9998
GO:0043144	snoRNA processing	0.001	0.0001	11.5	0.084003	0.285076	Brassica_napus_newGene_14862
GO:0046369	galactose biosynthetic process	0.001	0.0001	11.5	0.084003	0.285076	BnC08g0851490
GO:0006071	glycerol metabolic process	0.003	0.001	2.87	0.0867918	0.291742	BnA01g0019100;BnC01g0445350;BnC06g0748180
GO:0030243	cellulose metabolic process	0.004	0.0017	2.4	0.0868627	0.291742	BnA02g0045580;BnC04g0622060;BnC06g0747980;BnC06g0748010
GO:0009955	adaxial/abaxial pattern specification	0.002	0.0005	3.96	0.0901721	0.299766	BnA02g0078300;BnA05g0186060
GO:0015749	monosaccharide transport	0.002	0.0005	3.96	0.0901721	0.299766	BnA05g0210460;BnA06g0230110
GO:0000303	response to superoxide	0.005	0.0024	2.1	0.0917548	0.30348	BnA02g0045140;BnA05g0214860;BnC01g0443650;BnC04g0684230;BnC06g0774690
GO:0010054	trichoblast differentiation	0.003	0.0011	2.74	0.0970478	0.313065	BnA02g0062580;BnA10g0400100;BnC09g0913750
GO:0048653	anther development	0.008	0.0047	1.71	0.0997388	0.313065	BnA01g0016370;BnA06g0267440;BnA07g0299620;BnA09g0372710;BnA09g0374230;BnC04g0680920;BnC07g0796010;BnC08g0856420
GO:0002215	defense response to nematode	0.001	0.0001	9.58	0.099938	0.313065	BnA10g0419080
GO:0015936	coenzyme A metabolic process	0.001	0.0001	9.58	0.099938	0.313065	BnA07g0300460
GO:0034720	histone H3-K4 demethylation	0.001	0.0001	9.58	0.099938	0.313065	BnC08g0843110
GO:0046246	terpene biosynthetic process	0.001	0.0001	9.58	0.099938	0.313065	BnA03g0137110
GO:0070475	rRNA base methylation	0.001	0.0001	9.58	0.099938	0.313065	BnA05g0192410
GO:0080151	positive regulation of salicylic acid mediated signaling pathway	0.001	0.0001	9.58	0.099938	0.313065	BnC02g0502830
GO:0080153	negative regulation of reductive pentose-phosphate cycle	0.001	0.0001	9.58	0.099938	0.313065	BnA09g0378190
GO:0090391	granum assembly	0.001	0.0001	9.58	0.099938	0.313065	Brassica_napus_newGene_14691
GO:1902334	fructose export from vacuole to cytoplasm	0.001	0.0001	9.58	0.099938	0.313065	BnC01g0465480
GO:0030007	cellular potassium ion homeostasis	0.002	0.0005	3.71	0.100996	0.314866	BnC01g0458300;BnC06g0749810
GO:0006561	proline biosynthetic process	0.002	0.0006	3.59	0.106537	0.328991	BnA05g0192260;BnUnng1002160
GO:0019538	protein metabolic process	0.002	0.0006	3.59	0.106537	0.328991	BnA06g0224430;BnC07g0785370
GO:0007165	signal transduction	0.0249	0.019	1.31	0.107905	0.331644	BnA01g0009490;BnA01g0030900;BnA02g0046990;BnA02g0070230;BnA03g0130300;BnA03g0132440;BnA03g0133730;BnA05g0207990;BnA06g0254330;BnA07g0294370;BnA07g0302810;BnC02g0502110;BnC03g0576530;BnC05g0701800;BnC05g0706400;BnC05g0722320;BnC05g0731660;BnC07g0813900;BnC07g0816250;BnC07g0836240;BnC08g0847720;BnC09g0900440;BnUnng0961730;Brassica_napus_newGene_11955;Brassica_napus_newGene_13179
GO:0009749	response to glucose	0.009	0.0056	1.6	0.115058	0.342363	BnA06g0245240;BnA08g0322050;BnA10g0412070;BnC03g0597700;BnC03g0605490;BnC04g0627730;BnC05g0724040;BnUnng0963640;Brassica_napus_newGene_17160
GO:0001682	tRNA 5'-leader removal	0.001	0.0001	8.21	0.115596	0.342363	Brassica_napus_newGene_14862
GO:0006005	L-fucose biosynthetic process	0.001	0.0001	8.21	0.115596	0.342363	BnC02g0496360
GO:0046323	glucose import	0.001	0.0001	8.21	0.115596	0.342363	Brassica_napus_newGene_9998
GO:0051336	regulation of hydrolase activity	0.001	0.0001	8.21	0.115596	0.342363	BnA02g0061480
GO:0071461	cellular response to redox state	0.001	0.0001	8.21	0.115596	0.342363	BnUnng0989350
GO:0090359	negative regulation of abscisic acid biosynthetic process	0.001	0.0001	8.21	0.115596	0.342363	BnA07g0278950
GO:0090408	phloem nitrate loading	0.001	0.0001	8.21	0.115596	0.342363	BnC08g0877540
GO:0009553	embryo sac development	0.006	0.0033	1.79	0.121968	0.359601	BnA02g0087070;BnA06g0248660;BnA06g0260390;BnC03g0612130;BnC08g0856240;Brassica_napus_newGene_17003
GO:0034219	carbohydrate transmembrane transport	0.007	0.0041	1.69	0.123506	0.361192	BnA02g0071060;BnA03g0150820;BnA05g0210460;BnA06g0230110;BnA07g0297280;BnA10g0408870;BnUnng0946220
GO:0052033	pathogen-associated molecular pattern dependent induction by symbiont of host innate immune response	0.002	0.0006	3.29	0.123616	0.361192	BnC08g0856670;Brassica_napus_newGene_13629
GO:0016051	carbohydrate biosynthetic process	0.005	0.0026	1.9	0.124368	0.361767	BnA01g0019100;BnA07g0295500;BnA09g0366460;BnC01g0445350;BnC02g0519140
GO:0045490	pectin catabolic process	0.005	0.0026	1.89	0.12688	0.364722	BnA06g0223940;BnC06g0744320;Brassica_napus_newGene_12101;Brassica_napus_newGene_4280;Brassica_napus_newGene_6969
GO:0009308	amine metabolic process	0.002	0.0006	3.19	0.129448	0.364722	BnA02g0086780;BnA09g0363740
GO:0051603	proteolysis involved in cellular protein catabolic process	0.002	0.0006	3.19	0.129448	0.364722	BnA01g0023670;Brassica_napus_newGene_16239
GO:1901700	response to oxygen-containing compound	0.002	0.0006	3.19	0.129448	0.364722	BnC01g0426690;BnC03g0617180
GO:0006218	uridine catabolic process	0.001	0.0001	7.19	0.130982	0.364722	BnA05g0194760
GO:0015760	glucose-6-phosphate transport	0.001	0.0001	7.19	0.130982	0.364722	BnC08g0883790
GO:0017126	nucleologenesis	0.001	0.0001	7.19	0.130982	0.364722	BnA02g0086780
GO:0042891	antibiotic transport	0.001	0.0001	7.19	0.130982	0.364722	BnA04g0163910
GO:0048194	Golgi vesicle budding	0.001	0.0001	7.19	0.130982	0.364722	BnA01g0028070
GO:0080037	negative regulation of cytokinin-activated signaling pathway	0.001	0.0001	7.19	0.130982	0.364722	BnA09g0376310
GO:0010315	auxin efflux	0.003	0.0013	2.36	0.134422	0.37271	BnA06g0236060;BnC04g0684230;BnC05g0701500
GO:0009411	response to UV	0.003	0.0013	2.3	0.14242	0.390147	BnA10g0393890;BnC04g0656080;BnC09g0916750
GO:0009805	coumarin biosynthetic process	0.007	0.0043	1.62	0.143652	0.390147	BnA02g0063920;BnA05g0193670;BnA07g0300460;BnA08g0331850;BnA09g0372960;BnC03g0574960;BnC09g0899640
GO:0006152	purine nucleoside catabolic process	0.001	0.0002	6.39	0.1461	0.390147	BnA05g0194760
GO:0007585	respiratory gaseous exchange	0.001	0.0002	6.39	0.1461	0.390147	BnA05g0200550
GO:0019593	mannitol biosynthetic process	0.001	0.0002	6.39	0.1461	0.390147	BnA04g0169360
GO:0043489	RNA stabilization	0.001	0.0002	6.39	0.1461	0.390147	BnC08g0862770
GO:0046292	formaldehyde metabolic process	0.001	0.0002	6.39	0.1461	0.390147	BnA09g0375480
GO:0051513	regulation of monopolar cell growth	0.001	0.0002	6.39	0.1461	0.390147	BnA02g0052660
GO:0071294	cellular response to zinc ion	0.001	0.0002	6.39	0.1461	0.390147	BnC02g0513750
GO:0006979	response to oxidative stress	0.0169	0.0129	1.31	0.15702	0.407982	BnA01g0003960;BnA01g0003970;BnA02g0058750;BnA02g0060380;BnA02g0079510;BnA04g0169360;BnA05g0192260;BnA08g0305120;BnA10g0408140;BnC02g0522230;BnC03g0587860;BnC04g0681060;BnC08g0856670;BnC08g0864910;BnUnng1002160;Brassica_napus_newGene_15693;Brassica_napus_newGene_15698
GO:0009821	alkaloid biosynthetic process	0.002	0.0007	2.8	0.159467	0.407982	BnA10g0406950;BnUnng0968010
GO:0006167	AMP biosynthetic process	0.001	0.0002	5.75	0.160956	0.407982	BnA03g0091330
GO:0006426	glycyl-tRNA aminoacylation	0.001	0.0002	5.75	0.160956	0.407982	BnUnng1003300
GO:0006741	NADP biosynthetic process	0.001	0.0002	5.75	0.160956	0.407982	Brassica_napus_newGene_11921
GO:0007050	cell cycle arrest	0.001	0.0002	5.75	0.160956	0.407982	BnA03g0136970
GO:0009067	aspartate family amino acid biosynthetic process	0.001	0.0002	5.75	0.160956	0.407982	BnA07g0298100
GO:0009186	deoxyribonucleoside diphosphate metabolic process	0.001	0.0002	5.75	0.160956	0.407982	BnA06g0261510
GO:0045488	pectin metabolic process	0.001	0.0002	5.75	0.160956	0.407982	BnC02g0522590
GO:0045723	positive regulation of fatty acid biosynthetic process	0.001	0.0002	5.75	0.160956	0.407982	BnC06g0775070
GO:0046459	short-chain fatty acid metabolic process	0.001	0.0002	5.75	0.160956	0.407982	BnA02g0083220
GO:0071370	cellular response to gibberellin stimulus	0.001	0.0002	5.75	0.160956	0.407982	BnC09g0899640
GO:2000122	negative regulation of stomatal complex development	0.001	0.0002	5.75	0.160956	0.407982	Brassica_napus_newGene_17183
GO:0006970	response to osmotic stress	0.005	0.0029	1.74	0.161545	0.407982	BnA04g0167660;BnA07g0289590;BnC02g0495710;BnC04g0622060;BnUnng0963640
GO:0005983	starch catabolic process	0.003	0.0014	2.16	0.163067	0.410237	BnC04g0629950;BnC07g0819630;Brassica_napus_newGene_1886
GO:0015802	basic amino acid transport	0.004	0.0021	1.87	0.167253	0.419149	BnA01g0028070;BnC03g0605240;BnC04g0627730;BnC07g0826430
GO:0006862	nucleotide transport	0.004	0.0021	1.85	0.170628	0.425967	BnA01g0028070;BnC03g0605240;BnC04g0627730;BnC07g0826430
GO:0010231	maintenance of seed dormancy	0.001	0.0002	5.23	0.175553	0.428416	BnUnng0961320
GO:0015758	glucose transport	0.001	0.0002	5.23	0.175553	0.428416	BnC08g0883790
GO:0019674	NAD metabolic process	0.001	0.0002	5.23	0.175553	0.428416	Brassica_napus_newGene_11921
GO:0033345	asparagine catabolic process via L-aspartate	0.001	0.0002	5.23	0.175553	0.428416	BnA01g0035460
GO:0045926	negative regulation of growth	0.001	0.0002	5.23	0.175553	0.428416	BnC05g0722320
GO:1901979	regulation of inward rectifier potassium channel activity	0.001	0.0002	5.23	0.175553	0.428416	BnA05g0186440
GO:0009636	response to toxic substance	0.002	0.0008	2.61	0.178035	0.432849	BnA05g0193670;BnC03g0574960
GO:0006865	amino acid transport	0.008	0.0055	1.46	0.187961	0.44669	BnA04g0180100;BnA07g0276450;BnA10g0419240;BnA10g0419250;BnC09g0933600;BnC09g0933610;BnUnng0976040;BnUnng1008870
GO:0030154	cell differentiation	0.0109	0.008	1.36	0.188728	0.44669	BnA02g0049360;BnA02g0057270;BnA02g0083210;BnA04g0172120;BnA10g0402090;BnC02g0472110;BnC03g0607520;BnC04g0663400;BnC08g0877080;Brassica_napus_newGene_11042;Brassica_napus_newGene_649
GO:0006516	glycoprotein catabolic process	0.001	0.0002	4.79	0.189897	0.44669	BnA01g0035460
GO:0006824	cobalt ion transport	0.001	0.0002	4.79	0.189897	0.44669	BnC04g0627370
GO:0015783	GDP-fucose transport	0.001	0.0002	4.79	0.189897	0.44669	BnA07g0300640
GO:0019048	modulation by virus of host morphology or physiology	0.001	0.0002	4.79	0.189897	0.44669	BnA02g0059680
GO:0042593	glucose homeostasis	0.001	0.0002	4.79	0.189897	0.44669	BnA02g0071060
GO:0047484	regulation of response to osmotic stress	0.001	0.0002	4.79	0.189897	0.44669	BnC08g0879440
GO:0060964	regulation of gene silencing by miRNA	0.001	0.0002	4.79	0.189897	0.44669	BnA07g0300460
GO:0009725	response to hormone	0.002	0.0008	2.4	0.203256	0.472568	BnC01g0426690;BnC03g0545700
GO:0006433	prolyl-tRNA aminoacylation	0.001	0.0002	4.42	0.203992	0.472568	Brassica_napus_newGene_13722
GO:0006552	leucine catabolic process	0.001	0.0002	4.42	0.203992	0.472568	BnC03g0596110
GO:0010271	regulation of chlorophyll catabolic process	0.001	0.0002	4.42	0.203992	0.472568	BnA07g0278950
GO:0005975	carbohydrate metabolic process	0.0199	0.0162	1.23	0.204525	0.472568	BnA03g0103590;BnA03g0153580;BnA06g0225280;BnA06g0227020;BnA06g0257310;BnA09g0347510;BnA09g0376440;BnA10g0421550;BnC03g0549320;BnC04g0624380;BnC05g0698630;BnC05g0705280;BnC06g0735410;BnC06g0740940;BnC07g0829970;BnC09g0899640;BnUnng0956770;Brassica_napus_newGene_2021;Brassica_napus_newGene_2930;Brassica_napus_newGene_7790
GO:0009862	systemic acquired resistance, salicylic acid mediated signaling pathway	0.0209	0.0171	1.22	0.206579	0.475628	BnA01g0002420;BnA01g0015180;BnA01g0020970;BnA02g0046480;BnA02g0049360;BnA03g0107690;BnA03g0111160;BnA03g0117510;BnA06g0239630;BnA08g0319710;BnA08g0323960;BnA09g0373800;BnA10g0419240;BnA10g0419250;BnC01g0441540;BnC02g0472110;BnC03g0561760;BnC04g0627730;BnC07g0788150;BnC09g0933600;BnC09g0933610
GO:0048367	shoot system development	0.004	0.0023	1.7	0.209189	0.479252	BnA01g0028070;BnA05g0192370;BnC06g0757150;BnC06g0774330
GO:0000723	telomere maintenance	0.002	0.0008	2.35	0.209624	0.479252	BnA02g0051720;BnC03g0540970
GO:0006817	phosphate ion transport	0.003	0.0016	1.87	0.215719	0.489451	BnA08g0326980;BnC01g0438660;BnC06g0748180
GO:0042754	negative regulation of circadian rhythm	0.001	0.0002	4.11	0.217841	0.489451	BnC06g0775210
GO:0045995	regulation of embryonic development	0.001	0.0002	4.11	0.217841	0.489451	BnUnng1003300
GO:0048480	stigma development	0.001	0.0002	4.11	0.217841	0.489451	BnC08g0856420
GO:0070814	hydrogen sulfide biosynthetic process	0.001	0.0002	4.11	0.217841	0.489451	Brassica_napus_newGene_791
GO:0051510	regulation of unidimensional cell growth	0.007	0.0049	1.43	0.219822	0.491501	BnA03g0104930;BnA04g0172440;BnA06g0253970;BnC03g0551250;BnC07g0815410;BnUnng0947570;BnUnng0973660
GO:0009789	positive regulation of abscisic acid-activated signaling pathway	0.003	0.0016	1.85	0.220262	0.491501	BnA05g0186440;BnA06g0225280;BnC08g0879440
GO:0009416	response to light stimulus	0.0109	0.0083	1.31	0.221713	0.493049	BnA01g0017780;BnA03g0093740;BnA03g0130300;BnA03g0132440;BnA07g0287330;BnA10g0402090;BnC05g0706400;BnC07g0805310;BnC08g0847720;BnC08g0856670;BnUnng1017100
GO:0051707	response to other organism	0.004	0.0024	1.63	0.23118	0.497716	BnA01g0002760;BnA07g0299140;BnC06g0749460;Brassica_napus_newGene_5183
GO:0001709	cell fate determination	0.001	0.0003	3.83	0.23145	0.497716	BnA01g0016370
GO:0009069	serine family amino acid metabolic process	0.001	0.0003	3.83	0.23145	0.497716	BnA03g0120400
GO:0009102	biotin biosynthetic process	0.001	0.0003	3.83	0.23145	0.497716	BnC03g0548990
GO:0009787	regulation of abscisic acid-activated signaling pathway	0.001	0.0003	3.83	0.23145	0.497716	BnUnng0961320
GO:0015695	organic cation transport	0.001	0.0003	3.83	0.23145	0.497716	BnC04g0627730
GO:0018342	protein prenylation	0.001	0.0003	3.83	0.23145	0.497716	BnA03g0136020
GO:0044723	single-organism carbohydrate metabolic process	0.001	0.0003	3.83	0.23145	0.497716	BnC08g0847720
GO:0072488	ammonium transmembrane transport	0.001	0.0003	3.83	0.23145	0.497716	BnC04g0627730
GO:2000031	regulation of salicylic acid mediated signaling pathway	0.001	0.0003	3.83	0.23145	0.497716	BnC02g0530390
GO:0009742	brassinosteroid mediated signaling pathway	0.005	0.0033	1.52	0.233789	0.499909	BnA03g0104930;BnC03g0551250;BnC04g0622060;BnUnng0947570;BnUnng0973660
GO:0055072	iron ion homeostasis	0.003	0.0017	1.8	0.234004	0.499909	BnA03g0091720;BnC04g0651700;Brassica_napus_newGene_7221
GO:0009697	salicylic acid biosynthetic process	0.0169	0.0139	1.22	0.237017	0.50469	BnA01g0015180;BnA01g0020970;BnA01g0034960;BnA02g0046480;BnA03g0107690;BnA03g0111160;BnA03g0117510;BnA05g0186440;BnA06g0239630;BnA08g0311530;BnA09g0337930;BnA09g0373800;BnC01g0441540;BnC03g0561760;BnC03g0605240;BnC04g0627730;BnC07g0781790
GO:0010214	seed coat development	0.002	0.0009	2.13	0.241711	0.508029	BnA05g0185980;BnA06g0257310
GO:0044237	cellular metabolic process	0.004	0.0025	1.6	0.242382	0.508029	BnA03g0102590;BnC03g0548670;BnC06g0749460;BnC08g0851490
GO:0010255	glucose mediated signaling pathway	0.001	0.0003	3.59	0.244822	0.508029	BnA10g0402090
GO:0010364	regulation of ethylene biosynthetic process	0.001	0.0003	3.59	0.244822	0.508029	BnA03g0120400
GO:0019725	cellular homeostasis	0.001	0.0003	3.59	0.244822	0.508029	BnA09g0389610
GO:0032940	secretion by cell	0.001	0.0003	3.59	0.244822	0.508029	BnA02g0059680
GO:0051262	protein tetramerization	0.001	0.0003	3.59	0.244822	0.508029	BnC05g0724040
GO:0060919	auxin influx	0.001	0.0003	3.59	0.244822	0.508029	BnC04g0684230
GO:0001522	pseudouridine synthesis	0.002	0.001	2.09	0.248161	0.511697	BnA03g0128550;BnC06g0751870
GO:0009850	auxin metabolic process	0.002	0.001	2.09	0.248161	0.511697	BnA05g0207090;BnC06g0732870
GO:0016310	phosphorylation	0.0129	0.0104	1.24	0.251084	0.516093	BnA01g0019100;BnA03g0132350;BnA04g0175310;BnA05g0205080;BnA07g0298100;BnA09g0337930;BnC01g0445350;BnC03g0532600;BnC06g0738950;BnC06g0766100;BnUnng0936500;Brassica_napus_newGene_11921;Brassica_napus_newGene_791
GO:0016998	cell wall macromolecule catabolic process	0.003	0.0017	1.72	0.25255	0.517177	BnA03g0139440;BnA05g0193530;BnC04g0630510
GO:0016036	cellular response to phosphate starvation	0.0119	0.0095	1.25	0.254986	0.517177	BnA06g0263490;BnA07g0297280;BnA08g0326980;BnA10g0423890;BnC01g0438660;BnC05g0724040;BnC06g0748180;BnC07g0802890;BnUnng0938590;BnUnng0946220;BnUnng0958990;BnUnng1002270
GO:0009694	jasmonic acid metabolic process	0.003	0.0017	1.71	0.25722	0.517177	BnA02g0071060;BnC03g0602620;BnC09g0918160
GO:0009962	regulation of flavonoid biosynthetic process	0.001	0.0003	3.38	0.257962	0.517177	BnA05g0214860
GO:0010018	far-red light signaling pathway	0.001	0.0003	3.38	0.257962	0.517177	BnA10g0406580
GO:0010375	stomatal complex patterning	0.001	0.0003	3.38	0.257962	0.517177	BnA02g0062130
GO:0055069	zinc ion homeostasis	0.001	0.0003	3.38	0.257962	0.517177	BnA03g0150820
GO:0060548	negative regulation of cell death	0.001	0.0003	3.38	0.257962	0.517177	BnA09g0389610
GO:0009809	lignin biosynthetic process	0.006	0.0043	1.4	0.261464	0.521724	BnA04g0178290;BnA07g0287440;BnA08g0331850;BnA09g0372960;BnC06g0775210;BnC07g0796930
GO:0043900	regulation of multi-organism process	0.008	0.006	1.32	0.261831	0.521724	BnA01g0015180;BnA03g0107690;BnA03g0111160;BnA03g0117510;BnA06g0239630;BnC01g0441540;BnC03g0561760;BnC04g0627730
GO:0009926	auxin polar transport	0.007	0.0052	1.35	0.263712	0.523869	BnA07g0299620;BnA07g0303390;BnA08g0331850;BnA09g0344040;BnC02g0514050;BnC06g0775570;BnC06g0776060
GO:0010118	stomatal movement	0.004	0.0026	1.53	0.265131	0.525054	BnA01g0009510;BnA03g0131110;BnC03g0582650;BnC03g0608010
GO:0006855	drug transmembrane transport	0.006	0.0043	1.39	0.267314	0.525054	BnA08g0332130;BnC03g0595710;BnC08g0851120;BnC09g0924040;BnUnng0944580;Brassica_napus_newGene_14148
GO:0010187	negative regulation of seed germination	0.002	0.001	1.98	0.267532	0.525054	BnA01g0017780;BnA10g0402090
GO:2000652	regulation of secondary cell wall biogenesis	0.002	0.001	1.98	0.267532	0.525054	BnA10g0412050;BnC09g0925190
GO:0009660	amyloplast organization	0.001	0.0003	3.19	0.270873	0.526852	BnA09g0363750
GO:0033591	response to L-ascorbic acid	0.001	0.0003	3.19	0.270873	0.526852	BnUnng1017100
GO:0048523	negative regulation of cellular process	0.001	0.0003	3.19	0.270873	0.526852	BnC03g0617180
GO:0010951	negative regulation of endopeptidase activity	0.002	0.001	1.95	0.27399	0.531327	BnA07g0297360;BnC06g0770190
GO:0006873	cellular ion homeostasis	0.001	0.0003	3.03	0.28356	0.542744	BnA01g0018290
GO:0010501	RNA secondary structure unwinding	0.001	0.0003	3.03	0.28356	0.542744	BnC06g0775210
GO:0016554	cytidine to uridine editing	0.001	0.0003	3.03	0.28356	0.542744	BnC04g0646790
GO:0019464	glycine decarboxylation via glycine cleavage system	0.001	0.0003	3.03	0.28356	0.542744	Brassica_napus_newGene_16367
GO:0050826	response to freezing	0.008	0.0062	1.29	0.284042	0.542744	BnA06g0231650;BnA06g0231690;BnA06g0237270;BnA08g0331560;BnC05g0702780;BnC08g0851390;BnC08g0882100;Brassica_napus_newGene_4812
GO:0032259	methylation	0.0119	0.0098	1.22	0.285964	0.54482	BnA06g0240020;BnA06g0267730;BnA07g0276130;BnC02g0500760;BnC04g0641970;BnC04g0660610;BnC05g0687680;BnC06g0757150;BnC06g0774330;BnUnng0934750;BnUnng1017630;Brassica_napus_newGene_1961
GO:0045087	innate immune response	0.004	0.0027	1.47	0.28825	0.547573	BnC06g0749460;BnC06g0763770;BnC06g0775210;BnC07g0836010
GO:0008295	spermidine biosynthetic process	0.002	0.0011	1.85	0.293339	0.547968	BnA01g0003960;BnA01g0003970
GO:0009688	abscisic acid biosynthetic process	0.003	0.0019	1.58	0.294922	0.547968	BnA05g0215860;BnC07g0781720;BnUnng0935610
GO:0030001	metal ion transport	0.004	0.0027	1.46	0.29602	0.547968	BnA09g0373990;BnC04g0651830;BnC07g0835990;BnUnng0952020
GO:0006909	phagocytosis	0.001	0.0003	2.87	0.296027	0.547968	BnC08g0868780
GO:0008360	regulation of cell shape	0.001	0.0003	2.87	0.296027	0.547968	BnC01g0464030
GO:0009435	NAD biosynthetic process	0.001	0.0003	2.87	0.296027	0.547968	BnA06g0230440
GO:0009643	photosynthetic acclimation	0.001	0.0003	2.87	0.296027	0.547968	BnUnng0973950
GO:0019287	isopentenyl diphosphate biosynthetic process, mevalonate pathway	0.001	0.0003	2.87	0.296027	0.547968	BnA07g0300460
GO:0030488	tRNA methylation	0.001	0.0003	2.87	0.296027	0.547968	BnA05g0192410
GO:0006169	adenosine salvage	0.001	0.0004	2.74	0.308276	0.567419	BnA03g0091330
GO:0034440	lipid oxidation	0.001	0.0004	2.74	0.308276	0.567419	BnA08g0329820
GO:0009408	response to heat	0.0159	0.0138	1.16	0.311994	0.570437	BnA01g0011070;BnA02g0059820;BnA05g0210460;BnA06g0231650;BnA06g0231690;BnA08g0331560;BnA08g0331850;BnC04g0633070;BnC05g0729010;BnC07g0820940;BnC08g0851390;BnC08g0860070;BnC08g0882100;BnC09g0918620;BnC09g0918630;Brassica_napus_newGene_16897
GO:0019853	L-ascorbic acid biosynthetic process	0.002	0.0011	1.77	0.312615	0.570437	BnA03g0150220;BnC02g0496360
GO:0006629	lipid metabolic process	0.0109	0.0091	1.2	0.312629	0.570437	BnA06g0238040;BnA06g0262750;BnA08g0332960;BnA09g0356960;BnA10g0393790;BnC01g0426690;BnC03g0603180;BnC05g0714560;BnC06g0739930;BnC06g0761040;BnC09g0927350
GO:0006833	water transport	0.0139	0.0119	1.17	0.313418	0.570437	BnA01g0030900;BnA02g0069500;BnA05g0207990;BnA07g0296460;BnA08g0331850;BnA09g0369400;BnC01g0465480;BnC02g0502110;BnC04g0622570;BnC05g0724040;BnC06g0775210;BnC07g0816250;BnC07g0818000;BnUnng0997950
GO:0009617	response to bacterium	0.008	0.0064	1.25	0.314358	0.570555	BnA02g0049360;BnA08g0323960;BnA08g0329820;BnC02g0472110;BnC03g0534230;BnC06g0763770;BnC07g0836010;BnC09g0899640
GO:0019722	calcium-mediated signaling	0.005	0.0037	1.34	0.316539	0.571806	BnA01g0009510;BnA02g0052800;BnA03g0131110;BnC03g0582650;BnC03g0608010
GO:0030244	cellulose biosynthetic process	0.009	0.0073	1.22	0.319918	0.571806	BnA02g0087590;BnA08g0331850;BnA09g0341210;BnA09g0369400;BnA10g0411440;BnA10g0411840;BnC01g0441740;BnC07g0818000;BnC09g0924960
GO:0009098	leucine biosynthetic process	0.001	0.0004	2.61	0.320313	0.571806	BnC04g0622570
GO:0009590	detection of gravity	0.001	0.0004	2.61	0.320313	0.571806	BnA09g0363750
GO:0015786	UDP-glucose transport	0.001	0.0004	2.61	0.320313	0.571806	BnA07g0300640
GO:0052325	cell wall pectin biosynthetic process	0.001	0.0004	2.61	0.320313	0.571806	BnC03g0575960
GO:0009825	multidimensional cell growth	0.009	0.0074	1.21	0.324713	0.578077	BnA01g0035090;BnA02g0052660;BnA06g0230110;BnA06g0240020;BnA07g0299620;BnA08g0331850;BnC05g0687680;BnC06g0763770;Brassica_napus_newGene_9998
GO:0010030	positive regulation of seed germination	0.002	0.0012	1.69	0.331775	0.588087	BnA02g0071060;BnC03g0556260
GO:0016125	sterol metabolic process	0.001	0.0004	2.5	0.332141	0.588087	Brassica_napus_newGene_3142
GO:0000478	endonucleolytic cleavage involved in rRNA processing	0.002	0.0012	1.67	0.338129	0.595453	BnA01g0039780;BnUnng0953540
GO:0016114	terpenoid biosynthetic process	0.002	0.0012	1.67	0.338129	0.595453	BnA02g0057190;BnC02g0508380
GO:0031425	chloroplast RNA processing	0.001	0.0004	2.4	0.343763	0.603742	BnC05g0691280
GO:0019761	glucosinolate biosynthetic process	0.0119	0.0104	1.15	0.348747	0.605836	BnA01g0012260;BnA01g0035090;BnA08g0331850;BnA10g0423890;BnC03g0536170;BnC04g0622570;BnC04g0638740;BnC04g0656080;BnC04g0670870;BnC07g0836390;BnC08g0882600;BnUnng1002270
GO:0008654	phospholipid biosynthetic process	0.002	0.0012	1.62	0.350779	0.605836	BnA06g0232320;BnC05g0696900
GO:0000380	alternative mRNA splicing, via spliceosome	0.001	0.0004	2.3	0.355182	0.605836	BnC06g0775210
GO:0006461	protein complex assembly	0.001	0.0004	2.3	0.355182	0.605836	BnA05g0186060
GO:0010107	potassium ion import	0.001	0.0004	2.3	0.355182	0.605836	BnC04g0665420
GO:0016024	CDP-diacylglycerol biosynthetic process	0.001	0.0004	2.3	0.355182	0.605836	Brassica_napus_newGene_7807
GO:0048232	male gamete generation	0.001	0.0004	2.3	0.355182	0.605836	Brassica_napus_newGene_791
GO:0051453	regulation of intracellular pH	0.001	0.0004	2.3	0.355182	0.605836	BnA09g0359370
GO:0071423	malate transmembrane transport	0.001	0.0004	2.3	0.355182	0.605836	BnA09g0359370
GO:0080143	regulation of amino acid export	0.001	0.0004	2.3	0.355182	0.605836	BnA02g0059680
GO:1900056	negative regulation of leaf senescence	0.001	0.0004	2.3	0.355182	0.605836	Brassica_napus_newGene_17330
GO:0043269	regulation of ion transport	0.003	0.0021	1.41	0.356663	0.606773	BnA01g0028070;BnC03g0605240;BnC04g0627730
GO:0019375	galactolipid biosynthetic process	0.008	0.0067	1.19	0.360891	0.612367	BnA06g0263490;BnA07g0297280;BnA10g0423890;BnC07g0802890;BnUnng0938590;BnUnng0946220;BnUnng0958990;BnUnng1002270
GO:0015696	ammonium transport	0.003	0.0021	1.39	0.366128	0.616902	BnA01g0028070;BnC03g0605240;BnC07g0826430
GO:0043255	regulation of carbohydrate biosynthetic process	0.001	0.0005	2.21	0.366404	0.616902	BnA08g0331850
GO:2000034	regulation of seed maturation	0.001	0.0005	2.21	0.366404	0.616902	BnC03g0556260
GO:0080092	regulation of pollen tube growth	0.002	0.0013	1.55	0.369594	0.620669	BnA05g0186440;BnA05g0188110
GO:0006656	phosphatidylcholine biosynthetic process	0.001	0.0005	2.13	0.37743	0.632199	BnUnng0934750
GO:0009607	response to biotic stimulus	0.002	0.0013	1.49	0.388188	0.64702	BnA07g0271180;Brassica_napus_newGene_10629
GO:0030148	sphingolipid biosynthetic process	0.001	0.0005	2.05	0.388264	0.64702	BnA04g0164810
GO:0006662	glycerol ether metabolic process	0.003	0.0022	1.34	0.389675	0.647715	BnA09g0389780;BnC05g0691810;BnC06g0760350
GO:0044699	single-organism process	0.002	0.0014	1.47	0.394332	0.650523	BnA02g0063360;Brassica_napus_newGene_15643
GO:0006995	cellular response to nitrogen starvation	0.003	0.0023	1.33	0.39436	0.650523	BnA01g0020970;BnA09g0373800;BnC04g0627730
GO:0048544	recognition of pollen	0.003	0.0023	1.33	0.39436	0.650523	BnA01g0013580;BnC03g0567470;Brassica_napus_newGene_13629
GO:0009959	negative gravitropism	0.001	0.0005	1.98	0.398911	0.65307	BnA09g0363750
GO:0010268	brassinosteroid homeostasis	0.001	0.0005	1.98	0.398911	0.65307	Brassica_napus_newGene_3142
GO:0032876	negative regulation of DNA endoreduplication	0.001	0.0005	1.98	0.398911	0.65307	BnA06g0240020
GO:0016311	dephosphorylation	0.003	0.0023	1.31	0.403701	0.658881	BnA06g0263490;BnUnng0958990;Brassica_napus_newGene_7807
GO:0006863	purine nucleobase transport	0.005	0.0042	1.19	0.40904	0.658881	BnA07g0300640;BnC01g0441740;BnC05g0693400;BnC05g0726760;BnC08g0883790
GO:0010439	regulation of glucosinolate biosynthetic process	0.001	0.0005	1.92	0.409372	0.658881	Brassica_napus_newGene_791
GO:0042753	positive regulation of circadian rhythm	0.001	0.0005	1.92	0.409372	0.658881	BnA10g0406580
GO:0044265	cellular macromolecule catabolic process	0.001	0.0005	1.92	0.409372	0.658881	BnA02g0083220
GO:0006468	protein phosphorylation	0.0468	0.045	1.04	0.413033	0.658881	BnA01g0009510;BnA01g0011130;BnA01g0013580;BnA01g0020970;BnA01g0024370;BnA01g0030900;BnA01g0037050;BnA02g0046600;BnA03g0131110;BnA03g0141510;BnA03g0146050;BnA04g0161330;BnA05g0207990;BnA06g0227140;BnA06g0227340;BnA06g0228000;BnA06g0240990;BnA06g0241330;BnA06g0253970;BnA07g0272610;BnA07g0276450;BnA07g0292760;BnA08g0304510;BnA09g0342650;BnA09g0343630;BnA09g0360620;BnA09g0375630;BnC01g0426690;BnC01g0…
GO:0031348	negative regulation of defense response	0.0199	0.0186	1.07	0.41311	0.658881	BnA01g0015180;BnA01g0020970;BnA02g0046480;BnA02g0049360;BnA03g0107690;BnA03g0111160;BnA03g0117510;BnA05g0186440;BnA06g0239630;BnA08g0323960;BnA09g0373800;BnA10g0419240;BnA10g0419250;BnC01g0441540;BnC02g0472110;BnC03g0561760;BnC04g0627730;BnC07g0788150;BnC09g0933600;BnC09g0933610
GO:0009737	response to abscisic acid	0.0259	0.0245	1.06	0.414294	0.658881	BnA01g0027700;BnA01g0039900;BnA02g0057270;BnA02g0063360;BnA03g0131110;BnA04g0169360;BnA05g0192260;BnA05g0215860;BnA08g0331850;BnA10g0410240;BnA10g0412050;BnC02g0476760;BnC02g0530390;BnC03g0556260;BnC03g0582650;BnC03g0590430;BnC07g0781720;BnC07g0802980;BnC08g0851240;BnC08g0870460;BnC09g0925190;BnUnng0935610;BnUnng1002160;Brassica_napus_newGene_15643;Brassica_napus_newGene_1878;Brassica_napus_newGe…
GO:0006357	regulation of transcription from RNA polymerase II promoter	0.002	0.0014	1.4	0.418617	0.658881	BnC06g0775070;Brassica_napus_newGene_7221
GO:0009960	endosperm development	0.002	0.0014	1.4	0.418617	0.658881	BnA05g0188110;Brassica_napus_newGene_1885
GO:0007049	cell cycle	0.001	0.0005	1.85	0.419651	0.658881	BnC01g0464030
GO:0009094	L-phenylalanine biosynthetic process	0.001	0.0005	1.85	0.419651	0.658881	BnUnng0988910
GO:0010325	raffinose family oligosaccharide biosynthetic process	0.001	0.0005	1.85	0.419651	0.658881	BnA04g0169360
GO:0016441	posttranscriptional gene silencing	0.001	0.0005	1.85	0.419651	0.658881	BnA09g0359370
GO:0043562	cellular response to nitrogen levels	0.001	0.0005	1.85	0.419651	0.658881	BnUnng1005490
GO:0045489	pectin biosynthetic process	0.001	0.0005	1.85	0.419651	0.658881	BnC03g0558150
GO:0080113	regulation of seed growth	0.001	0.0005	1.85	0.419651	0.658881	Brassica_napus_newGene_15639
GO:0009595	detection of biotic stimulus	0.007	0.0061	1.13	0.422127	0.661176	BnA01g0015180;BnA03g0111160;BnA03g0117510;BnA06g0239630;BnC01g0441540;BnC03g0561760;BnC04g0627730
GO:0031087	deadenylation-independent decapping of nuclear-transcribed mRNA	0.001	0.0006	1.8	0.429751	0.669897	BnA09g0359370
GO:0031640	killing of cells of other organism	0.001	0.0006	1.8	0.429751	0.669897	BnA01g0010550
GO:0009266	response to temperature stimulus	0.007	0.0062	1.12	0.436209	0.677844	BnA02g0048290;BnA02g0069500;BnA07g0296460;BnA09g0369400;BnC04g0622570;BnC05g0724040;BnC07g0818000
GO:0009910	negative regulation of flower development	0.004	0.0034	1.19	0.43693	0.677844	BnA01g0017780;BnA02g0057270;BnA10g0402090;Brassica_napus_newGene_17330
GO:0006542	glutamine biosynthetic process	0.001	0.0006	1.74	0.439676	0.678871	BnA10g0412070
GO:2000012	regulation of auxin polar transport	0.001	0.0006	1.74	0.439676	0.678871	BnC03g0607520
GO:0016567	protein ubiquitination	0.0219	0.0209	1.05	0.443431	0.68305	BnA01g0028370;BnA01g0033690;BnA06g0237270;BnA07g0274300;BnA07g0278950;BnA07g0302910;BnA08g0323960;BnA08g0330100;BnA09g0367000;BnA10g0404980;BnA10g0406580;BnC01g0458790;BnC03g0583130;BnC04g0681400;BnC05g0694160;BnC05g0702780;BnC07g0819770;BnC08g0879440;BnUnng0943610;BnUnng1005490;Brassica_napus_newGene_15904;Brassica_napus_newGene_17003
GO:0009628	response to abiotic stimulus	0.001	0.0006	1.69	0.449428	0.690012	BnA02g0063360
GO:0007030	Golgi organization	0.0159	0.0151	1.05	0.453023	0.690012	BnA02g0069500;BnA02g0083220;BnA05g0214010;BnA07g0296460;BnA07g0300460;BnA08g0317870;BnA08g0331850;BnA09g0369400;BnC01g0458300;BnC01g0460770;BnC03g0534230;BnC04g0622570;BnC05g0724040;BnC06g0775210;BnC07g0818000;BnC09g0899640
GO:0009624	response to nematode	0.006	0.0054	1.11	0.45332	0.690012	BnA03g0150820;BnA06g0264870;BnA07g0300640;BnC04g0627730;Brassica_napus_newGene_16447;Brassica_napus_newGene_8151
GO:0016458	gene silencing	0.002	0.0015	1.31	0.454082	0.690012	BnA08g0318950;BnC08g0848800
GO:0045736	negative regulation of cyclin-dependent protein serine/threonine kinase activity	0.002	0.0015	1.31	0.454082	0.690012	BnA03g0136970;BnUnng0984970
GO:0006810	transport	0.008	0.0073	1.09	0.455117	0.690012	BnA07g0289590;BnA10g0396010;BnA10g0409280;BnC02g0495710;BnC05g0687830;BnC05g0706890;BnC09g0923440;Brassica_napus_newGene_10798
GO:0009644	response to high light intensity	0.0139	0.0132	1.06	0.455363	0.690012	BnA01g0027700;BnA02g0064530;BnA05g0210460;BnA05g0214860;BnA06g0259060;BnA08g0311530;BnA08g0329820;BnA10g0410240;BnC01g0434810;BnC03g0590430;BnC04g0633070;BnC04g0639880;BnUnng0951970;Brassica_napus_newGene_1878
GO:0009664	plant-type cell wall organization	0.008	0.0073	1.08	0.457717	0.69072	BnA02g0059820;BnA07g0299620;BnA08g0325770;BnC04g0681060;BnC08g0860070;BnC09g0918620;BnC09g0918630;Brassica_napus_newGene_16897
GO:0009932	cell tip growth	0.007	0.0064	1.09	0.458626	0.69072	BnA01g0019100;BnA01g0035090;BnA02g0052660;BnA07g0299620;BnA08g0331850;BnC01g0445350;BnC05g0687680
GO:0015977	carbon fixation	0.001	0.0006	1.64	0.459011	0.69072	BnC05g0724040
GO:0031347	regulation of defense response	0.005	0.0044	1.12	0.463258	0.695321	BnA01g0002420;BnA06g0230110;BnA06g0260750;BnA07g0276450;BnC07g0807340
GO:0010224	response to UV-B	0.007	0.0064	1.09	0.464202	0.695321	BnA03g0142240;BnA04g0178290;BnA06g0236060;BnC01g0461660;BnC05g0701500;BnC08g0862050;BnUnng0951970
GO:0000105	histidine biosynthetic process	0.001	0.0006	1.6	0.468427	0.70004	BnC01g0458350
GO:0009269	response to desiccation	0.003	0.0026	1.17	0.476585	0.704771	BnA05g0192260;BnA08g0331850;BnUnng1002160
GO:0046482	para-aminobenzoic acid metabolic process	0.003	0.0026	1.17	0.476585	0.704771	BnA02g0048930;BnA09g0344040;BnC02g0514050
GO:0005992	trehalose biosynthetic process	0.002	0.0016	1.25	0.477024	0.704771	BnA03g0094090;BnA06g0236050
GO:0006750	glutathione biosynthetic process	0.001	0.0006	1.55	0.47768	0.704771	BnUnng1005510
GO:0007034	vacuolar transport	0.001	0.0006	1.55	0.47768	0.704771	BnA04g0163910
GO:0010114	response to red light	0.007	0.0065	1.07	0.478083	0.704771	BnA04g0159000;BnA05g0195470;BnA07g0294990;BnC02g0492280;BnC02g0492350;BnC03g0602620;BnC06g0766230
GO:0010540	basipetal auxin transport	0.002	0.0016	1.24	0.482668	0.709923	BnA03g0136020;BnC04g0684230
GO:0006567	threonine catabolic process	0.001	0.0007	1.51	0.486771	0.714346	BnC04g0660610
GO:0044763	single-organism cellular process	0.002	0.0016	1.21	0.49384	0.719355	BnA07g0289590;BnC02g0495710
GO:0006820	anion transport	0.001	0.0007	1.47	0.495704	0.719355	BnA03g0133180
GO:0006885	regulation of pH	0.001	0.0007	1.47	0.495704	0.719355	BnC06g0749810
GO:0007186	G-protein coupled receptor signaling pathway	0.001	0.0007	1.47	0.495704	0.719355	BnA03g0136020
GO:0055046	microgametogenesis	0.001	0.0007	1.47	0.495704	0.719355	BnA08g0323960
GO:0006366	transcription from RNA polymerase II promoter	0.003	0.0027	1.12	0.502853	0.724031	BnA05g0188110;BnC02g0501020;BnC03g0578790
GO:0006972	hyperosmotic response	0.008	0.0077	1.04	0.504026	0.724031	BnA02g0069500;BnA07g0296460;BnA08g0331850;BnA09g0369400;BnC04g0622570;BnC05g0724040;BnC06g0775210;BnC07g0818000
GO:0019762	glucosinolate catabolic process	0.001	0.0007	1.44	0.504482	0.724031	BnC03g0536170
GO:0048268	clathrin coat assembly	0.001	0.0007	1.44	0.504482	0.724031	BnA09g0363790
GO:0072593	reactive oxygen species metabolic process	0.001	0.0007	1.44	0.504482	0.724031	BnC08g0856670
GO:0006672	ceramide metabolic process	0.001	0.0007	1.4	0.513108	0.73318	BnC08g0841060
GO:0051049	regulation of transport	0.001	0.0007	1.4	0.513108	0.73318	BnA09g0375480
GO:0034755	iron ion transmembrane transport	0.001	0.0007	1.37	0.521583	0.74366	BnC04g0627370
GO:0051260	protein homooligomerization	0.001	0.0007	1.34	0.529911	0.752242	BnC01g0458300
GO:0071482	cellular response to light stimulus	0.001	0.0007	1.34	0.529911	0.752242	BnA09g0373800
GO:0006730	one-carbon metabolic process	0.002	0.0018	1.13	0.53171	0.753155	BnC01g0460770;BnC03g0605240
GO:0006816	calcium ion transport	0.009	0.0089	1.01	0.535847	0.755627	BnA05g0214010;BnA07g0300460;BnA07g0302910;BnA08g0317870;BnA08g0331850;BnC01g0458300;BnC01g0460770;BnC03g0534230;BnC09g0899640
GO:0090305	nucleic acid phosphodiester bond hydrolysis	0.002	0.0018	1.12	0.53696	0.755627	BnA06g0260340;Brassica_napus_newGene_13638
GO:0010053	root epidermal cell differentiation	0.001	0.0008	1.31	0.538094	0.755627	BnA08g0330100
GO:0045088	regulation of innate immune response	0.001	0.0008	1.31	0.538094	0.755627	BnA09g0373800
GO:0010015	root morphogenesis	0.002	0.0018	1.11	0.542169	0.759712	BnA05g0186060;BnC07g0819770
GO:0007267	cell-cell signaling	0.005	0.0049	1.02	0.544552	0.760364	BnA03g0120400;BnA03g0133730;BnC03g0576530;BnC05g0722320;BnC05g0731660
GO:0010466	negative regulation of peptidase activity	0.001	0.0008	1.28	0.546135	0.760364	BnC09g0906420
GO:0019432	triglyceride biosynthetic process	0.001	0.0008	1.28	0.546135	0.760364	BnA07g0283810
GO:0009615	response to virus	0.002	0.0018	1.1	0.547338	0.760413	BnA02g0059680;BnC08g0870460
GO:0009556	microsporogenesis	0.003	0.0029	1.05	0.549166	0.76133	BnA06g0237270;BnA10g0406580;BnC05g0702780
GO:0002229	defense response to oomycetes	0.001	0.0008	1.25	0.554036	0.76321	BnUnng0989350
GO:0006415	translational termination	0.001	0.0008	1.25	0.554036	0.76321	Brassica_napus_newGene_9719
GO:0090333	regulation of stomatal closure	0.001	0.0008	1.25	0.554036	0.76321	BnC04g0665420
GO:0048316	seed development	0.003	0.0029	1.03	0.561349	0.768502	BnA01g0003960;BnA01g0003970;BnA09g0375480
GO:0006535	cysteine biosynthetic process from serine	0.001	0.0008	1.22	0.5618	0.768502	BnA08g0303560
GO:0015914	phospholipid transport	0.001	0.0008	1.22	0.5618	0.768502	BnA01g0028070
GO:0006352	DNA-templated transcription, initiation	0.002	0.0019	1.06	0.562595	0.768502	BnA05g0188110;BnC03g0578790
GO:0009808	lignin metabolic process	0.001	0.0008	1.2	0.569428	0.771367	BnC04g0681060
GO:0010337	regulation of salicylic acid metabolic process	0.001	0.0008	1.2	0.569428	0.771367	BnA08g0331850
GO:0010345	suberin biosynthetic process	0.001	0.0008	1.2	0.569428	0.771367	BnA10g0406580
GO:0048467	gynoecium development	0.001	0.0008	1.2	0.569428	0.771367	BnC07g0819770
GO:0015824	proline transport	0.005	0.005	0.99	0.572373	0.773747	BnA02g0083830;BnA05g0208610;BnA06g0257250;BnA09g0339700;BnC07g0800100
GO:0000272	polysaccharide catabolic process	0.002	0.0019	1.04	0.577481	0.779035	BnA07g0299620;BnC04g0638100
GO:0016926	protein desumoylation	0.005	0.0051	0.98	0.581447	0.782396	BnA02g0051720;BnA06g0254330;BnA08g0323990;BnC03g0540970;BnC07g0813900
GO:0042793	transcription from plastid promoter	0.004	0.0041	0.98	0.582373	0.782396	BnA02g0057270;BnA02g0083210;BnC01g0464030;BnC06g0766100
GO:0007205	protein kinase C-activating G-protein coupled receptor signaling pathway	0.001	0.0009	1.15	0.58429	0.782838	BnA09g0345950
GO:0008219	cell death	0.003	0.003	0.99	0.585105	0.782838	BnA07g0271180;BnA09g0375480;BnC07g0800800
GO:0000302	response to reactive oxygen species	0.002	0.002	1.02	0.587196	0.784026	BnA02g0064530;BnC01g0434810
GO:0048528	post-embryonic root development	0.001	0.0009	1.13	0.591527	0.787202	BnC08g0848800
GO:0052543	callose deposition in cell wall	0.002	0.002	1.01	0.591991	0.787202	BnA06g0237270;BnC05g0702780
GO:0006399	tRNA metabolic process	0.002	0.002	1	0.596745	0.790297	BnC01g0464030;BnC06g0766100
GO:0007000	nucleolus organization	0.002	0.002	1	0.596745	0.790297	BnC06g0760350;BnC08g0848800
GO:0032312	regulation of GTPase activity	0.001	0.0009	1.11	0.598639	0.790443	BnA09g0341210
GO:0050665	hydrogen peroxide biosynthetic process	0.005	0.0052	0.96	0.599281	0.790443	BnA02g0051720;BnA06g0254330;BnA08g0323990;BnC03g0540970;BnC07g0813900
GO:0009970	cellular response to sulfate starvation	0.001	0.0009	1.08	0.605627	0.793051	BnA08g0303560
GO:0010212	response to ionizing radiation	0.001	0.0009	1.08	0.605627	0.793051	BnA10g0406580
GO:0015770	sucrose transport	0.001	0.0009	1.08	0.605627	0.793051	BnA05g0210460
GO:0009117	nucleotide metabolic process	0.002	0.002	0.98	0.606126	0.793051	BnA01g0008720;BnA01g0008730
GO:0019408	dolichol biosynthetic process	0.001	0.0009	1.06	0.612493	0.799775	BnA02g0058960
GO:0006164	purine nucleotide biosynthetic process	0.002	0.0021	0.96	0.619887	0.807532	BnA03g0128550;BnC06g0751870
GO:0010817	regulation of hormone levels	0.003	0.0032	0.94	0.622825	0.807532	BnA01g0035090;BnA02g0052660;BnC05g0687680
GO:0031408	oxylipin biosynthetic process	0.002	0.0021	0.95	0.62439	0.807532	BnA08g0329820;Brassica_napus_newGene_3047
GO:0010143	cutin biosynthetic process	0.001	0.001	1.03	0.62587	0.807532	Brassica_napus_newGene_7807
GO:0010582	floral meristem determinacy	0.001	0.001	1.03	0.62587	0.807532	BnC07g0819770
GO:0015931	nucleobase-containing compound transport	0.001	0.001	1.03	0.62587	0.807532	BnC05g0693400
GO:0042752	regulation of circadian rhythm	0.002	0.0021	0.94	0.628852	0.809776	BnA02g0049360;BnC02g0472110
GO:0009581	detection of external stimulus	0.001	0.001	1.01	0.632384	0.811118	BnC04g0627730
GO:0048497	maintenance of floral organ identity	0.001	0.001	1.01	0.632384	0.811118	BnA04g0185430
GO:0009813	flavonoid biosynthetic process	0.003	0.0033	0.92	0.63724	0.814142	BnA03g0142240;BnA06g0236070;BnC08g0862050
GO:0010440	stomatal lineage progression	0.003	0.0033	0.92	0.63724	0.814142	BnA03g0136970;BnUnng0984970;Brassica_napus_newGene_4812
GO:0019430	removal of superoxide radicals	0.001	0.001	0.99	0.638785	0.814518	BnA01g0017950
GO:0009658	chloroplast organization	0.007	0.0077	0.91	0.649919	0.825233	BnA03g0122630;BnA05g0192410;BnA05g0198370;BnC02g0510540;BnC06g0766100;BnUnng1003300;Brassica_napus_newGene_17330
GO:0009682	induced systemic resistance	0.001	0.001	0.96	0.651254	0.825233	BnA03g0107690
GO:0015693	magnesium ion transport	0.001	0.001	0.96	0.651254	0.825233	Brassica_napus_newGene_15460
GO:0019252	starch biosynthetic process	0.01	0.0109	0.92	0.652254	0.825233	BnA03g0130300;BnA06g0245450;BnA10g0393520;BnC03g0536170;BnC03g0583360;BnC04g0656080;BnC05g0690530;BnC05g0706400;BnC06g0767720;BnUnng0934750
GO:0006749	glutathione metabolic process	0.001	0.0011	0.94	0.657327	0.828434	BnUnng0983520
GO:0070588	calcium ion transmembrane transport	0.001	0.0011	0.94	0.657327	0.828434	BnC03g0605240
GO:0005986	sucrose biosynthetic process	0.001	0.0011	0.93	0.663294	0.832733	BnA04g0169360
GO:0006879	cellular iron ion homeostasis	0.001	0.0011	0.93	0.663294	0.832733	Brassica_napus_newGene_8624
GO:0032508	DNA duplex unwinding	0.001	0.0011	0.91	0.669157	0.837505	BnC06g0775210
GO:0007169	transmembrane receptor protein tyrosine kinase signaling pathway	0.007	0.0078	0.89	0.672524	0.837505	BnA01g0020970;BnA01g0037050;BnA06g0227140;BnA07g0292760;BnA08g0304510;BnA09g0343630;BnC09g0897320
GO:0009901	anther dehiscence	0.001	0.0011	0.9	0.674919	0.837505	BnA08g0329820
GO:0015711	organic anion transport	0.001	0.0011	0.9	0.674919	0.837505	BnC05g0726760
GO:0019760	glucosinolate metabolic process	0.001	0.0011	0.9	0.674919	0.837505	Brassica_napus_newGene_15639
GO:0007275	multicellular organism development	0.005	0.0057	0.87	0.679068	0.837505	BnA01g0021590;BnA03g0093740;BnA06g0261510;BnC04g0681400;Brassica_napus_newGene_3142
GO:0007155	cell adhesion	0.005	0.0057	0.87	0.68162	0.837505	BnA01g0041200;BnA05g0217580;BnC04g0665420;BnC05g0720350;BnC05g0726240
GO:0009638	phototropism	0.001	0.0011	0.87	0.686142	0.837505	BnA03g0130290
GO:0040029	regulation of gene expression, epigenetic	0.001	0.0011	0.87	0.686142	0.837505	BnC04g0618790
GO:0010264	myo-inositol hexakisphosphate biosynthetic process	0.003	0.0035	0.85	0.69099	0.837505	BnA03g0138560;BnC03g0588620;BnC09g0895180
GO:0000103	sulfate assimilation	0.001	0.0012	0.86	0.691608	0.837505	Brassica_napus_newGene_791
GO:0009690	cytokinin metabolic process	0.001	0.0012	0.86	0.691608	0.837505	BnA07g0302910
GO:0009610	response to symbiotic fungus	0.002	0.0024	0.83	0.694697	0.837505	BnC07g0802890;BnUnng0938590
GO:0010043	response to zinc ion	0.004	0.0047	0.85	0.695495	0.837505	BnA03g0123150;BnA03g0150820;BnC06g0764630;BnC06g0775210
GO:0009641	shade avoidance	0.001	0.0012	0.85	0.696978	0.837505	BnA09g0375480
GO:0032851	positive regulation of GTPase activity	0.001	0.0012	0.85	0.696978	0.837505	BnUnng1017570
GO:0000023	maltose metabolic process	0.007	0.0081	0.86	0.702605	0.837505	BnA03g0130300;BnA10g0393520;BnC03g0583360;BnC05g0690530;BnC05g0706400;BnC06g0767720;BnUnng0934750
GO:0042545	cell wall modification	0.006	0.007	0.86	0.703719	0.837505	BnA03g0120400;BnA06g0223940;BnA08g0325770;BnC02g0522590;BnC06g0744320;Brassica_napus_newGene_4280
GO:0010260	animal organ senescence	0.002	0.0024	0.82	0.705909	0.837505	BnA02g0051720;BnC03g0540970
GO:0016042	lipid catabolic process	0.001	0.0012	0.82	0.707441	0.837505	BnA04g0167060
GO:0032957	inositol trisphosphate metabolic process	0.001	0.0012	0.82	0.707441	0.837505	BnA09g0362270
GO:0006338	chromatin remodeling	0.001	0.0012	0.81	0.712536	0.837505	BnC04g0618790
GO:0009958	positive gravitropism	0.002	0.0025	0.8	0.716776	0.837505	BnC03g0573210;BnC03g0607520
GO:0046856	phosphatidylinositol dephosphorylation	0.001	0.0012	0.8	0.717543	0.837505	BnA09g0362270
GO:0034968	histone lysine methylation	0.003	0.0037	0.81	0.71848	0.837505	BnA08g0318950;BnC08g0848800;Brassica_napus_newGene_9231
GO:0006813	potassium ion transport	0.001	0.0013	0.79	0.722462	0.837505	BnC08g0857120
GO:0044262	cellular carbohydrate metabolic process	0.001	0.0013	0.79	0.722462	0.837505	BnC08g0847720
GO:0042742	defense response to bacterium	0.0219	0.0244	0.9	0.723782	0.837505	BnA01g0000120;BnA01g0000320;BnA01g0020970;BnA02g0081680;BnA02g0083830;BnA03g0111160;BnA06g0257250;BnA07g0302910;BnA08g0331850;BnA09g0339700;BnA09g0344790;BnA10g0421290;BnC02g0523000;BnC02g0530390;BnC03g0536170;BnC03g0545830;BnC03g0561760;BnC04g0627730;BnC08g0856670;BnUnng0989350;Brassica_napus_newGene_11061;Brassica_napus_newGene_15576
GO:0010020	chloroplast fission	0.001	0.0013	0.78	0.727296	0.837505	BnC01g0464030
GO:0016045	detection of bacterium	0.001	0.0013	0.78	0.727296	0.837505	BnA03g0107690
GO:0002238	response to molecule of fungal origin	0.002	0.0026	0.78	0.730737	0.837505	BnA06g0241330;BnC05g0705970
GO:0010183	pollen tube guidance	0.001	0.0013	0.77	0.732046	0.837505	BnA05g0188110
GO:0046855	inositol phosphate dephosphorylation	0.001	0.0013	0.77	0.732046	0.837505	BnA09g0362270
GO:0009718	anthocyanin-containing compound biosynthetic process	0.002	0.0026	0.77	0.734135	0.837505	BnC04g0674700;BnUnng0935930
GO:0006811	ion transport	0.001	0.0013	0.75	0.741299	0.837505	BnUnng0961780
GO:0045727	positive regulation of translation	0.001	0.0013	0.75	0.741299	0.837505	BnC05g0729010
GO:0048366	leaf development	0.004	0.005	0.8	0.741927	0.837505	BnA07g0303390;BnC03g0567470;BnC06g0775570;BnC06g0776060
GO:0016925	protein sumoylation	0.001	0.0014	0.74	0.745805	0.837505	BnA05g0192370
GO:0006007	glucose catabolic process	0.006	0.0073	0.82	0.746022	0.837505	BnA01g0039900;BnA03g0122980;BnA06g0240020;BnA09g0378190;BnA10g0423060;BnC03g0533850
GO:0006888	ER to Golgi vesicle-mediated transport	0.007	0.0084	0.82	0.746071	0.837505	BnA01g0028070;BnA04g0181900;BnC03g0605240;BnC04g0627730;BnC04g0678480;BnC04g0684230;BnC07g0826430
GO:0035725	sodium ion transmembrane transport	0.002	0.0027	0.75	0.750579	0.837505	BnA09g0359370;BnC06g0749810
GO:0051302	regulation of cell division	0.002	0.0027	0.73	0.76002	0.837505	BnA02g0086780;BnC08g0848800
GO:0030036	actin cytoskeleton organization	0.001	0.0014	0.7	0.763058	0.837505	BnC02g0508180
GO:0042631	cellular response to water deprivation	0.004	0.0052	0.77	0.765296	0.837505	BnA03g0113440;BnC06g0767720;BnC07g0802890;BnUnng0938590
GO:0009561	megagametogenesis	0.001	0.0014	0.69	0.767186	0.837505	BnA08g0323960
GO:0051726	regulation of cell cycle	0.003	0.004	0.75	0.767701	0.837505	BnA06g0261510;BnA08g0323960;BnC03g0548990
GO:0010039	response to iron ion	0.001	0.0015	0.68	0.771241	0.837505	BnA08g0330100
GO:0009625	response to insect	0.002	0.0028	0.71	0.772125	0.837505	BnA06g0225280;BnC03g0536170
GO:0009817	defense response to fungus, incompatible interaction	0.002	0.0028	0.71	0.772125	0.837505	BnA03g0136020;Brassica_napus_newGene_15576
GO:0006914	autophagy	0.003	0.0041	0.74	0.775184	0.837505	BnA04g0173470;BnC05g0715430;Brassica_napus_newGene_3811
GO:0006754	ATP biosynthetic process	0.001	0.0015	0.68	0.775226	0.837505	BnC03g0605240
GO:0008361	regulation of cell size	0.003	0.0041	0.73	0.777634	0.837505	BnA03g0093740;BnA07g0299620;BnA08g0331850
GO:0006839	mitochondrial transport	0.002	0.0028	0.7	0.78085	0.837505	BnC03g0538850;Brassica_napus_newGene_7274
GO:0042127	regulation of cell proliferation	0.002	0.0029	0.69	0.789282	0.837505	BnA01g0024050;BnC03g0552570
GO:0051258	protein polymerization	0.001	0.0015	0.65	0.790485	0.837505	BnA06g0225280
GO:0016556	mRNA modification	0.003	0.0042	0.72	0.791875	0.837505	BnA06g0226250;BnC08g0857130;BnC09g0909330
GO:0009294	DNA mediated transformation	0.001	0.0016	0.64	0.794135	0.837505	BnC03g0534230
GO:0000902	cell morphogenesis	0.003	0.0042	0.71	0.794173	0.837505	BnA08g0317870;BnA09g0369400;BnC07g0818000
GO:0009734	auxin-activated signaling pathway	0.005	0.0066	0.75	0.797276	0.837505	BnA03g0130290;BnA06g0260390;BnA09g0391890;BnC04g0622060;BnC08g0856240
GO:0045892	negative regulation of transcription, DNA-templated	0.008	0.0101	0.79	0.797471	0.837505	BnA01g0019650;BnA02g0089780;BnA06g0263490;BnA06g0267490;BnA07g0297280;BnC03g0556260;BnUnng0946220;BnUnng0958990
GO:0000162	tryptophan biosynthetic process	0.001	0.0016	0.63	0.797721	0.837505	BnC05g0695310
GO:0006633	fatty acid biosynthetic process	0.005	0.0067	0.74	0.804478	0.837505	BnA02g0048290;BnA04g0178290;BnA10g0412270;BnC05g0700390;BnC09g0925530
GO:0010304	PSII associated light-harvesting complex II catabolic process	0.001	0.0016	0.62	0.804708	0.837505	BnC05g0726190
GO:0040007	growth	0.001	0.0016	0.62	0.804708	0.837505	BnA08g0329820
GO:0048441	petal development	0.001	0.0016	0.62	0.804708	0.837505	BnA05g0209730
GO:0000041	transition metal ion transport	0.003	0.0043	0.7	0.805348	0.837505	BnA01g0023570;BnA03g0129870;BnC04g0681060
GO:0006281	DNA repair	0.004	0.0056	0.72	0.810857	0.837505	BnA06g0260340;BnA06g0261510;BnC06g0768190;Brassica_napus_newGene_12047
GO:0055085	transmembrane transport	0.0149	0.0182	0.82	0.813443	0.837505	BnA01g0018290;BnA02g0045580;BnA07g0302270;BnA09g0344040;BnC02g0514050;BnC03g0538850;BnC04g0646790;BnC04g0684230;BnC06g0747980;BnC06g0748010;BnC08g0883790;BnUnng0961780;Brassica_napus_newGene_16447;Brassica_napus_newGene_7274;Brassica_napus_newGene_8738
GO:0006417	regulation of translation	0.001	0.0017	0.6	0.814739	0.837505	BnA02g0057270
GO:0008380	RNA splicing	0.001	0.0017	0.6	0.814739	0.837505	BnC08g0862770
GO:0000271	polysaccharide biosynthetic process	0.004	0.0056	0.71	0.816472	0.837505	BnA02g0052660;BnA07g0299620;BnC01g0458300;BnC05g0687680
GO:0000038	very long-chain fatty acid metabolic process	0.002	0.0031	0.65	0.817793	0.837505	BnA03g0141540;BnA04g0178290
GO:0006012	galactose metabolic process	0.001	0.0017	0.59	0.817967	0.837505	BnC04g0633190
GO:0071472	cellular response to salt stress	0.001	0.0017	0.59	0.817967	0.837505	Brassica_napus_newGene_8151
GO:0010103	stomatal complex morphogenesis	0.006	0.008	0.74	0.818694	0.837505	BnA01g0024050;BnA07g0294370;BnC02g0496360;BnC03g0545830;BnC03g0552570;BnC05g0701800
GO:0007389	pattern specification process	0.002	0.0031	0.64	0.820206	0.837505	BnA07g0299620;BnA08g0331850
GO:0006944	membrane fusion	0.0159	0.0194	0.82	0.820853	0.837505	BnA01g0028070;BnA02g0046480;BnA02g0048930;BnA03g0111160;BnA03g0114860;BnA04g0178290;BnA04g0185430;BnA05g0191650;BnA06g0237270;BnA09g0337930;BnC03g0561760;BnC03g0605240;BnC04g0627730;BnC05g0702780;BnC07g0812130;BnC07g0826430
GO:0022900	electron transport chain	0.001	0.0017	0.59	0.821139	0.837505	BnA05g0200550
GO:0006413	translational initiation	0.003	0.0044	0.68	0.822163	0.837505	BnA05g0188110;BnC03g0578790;Brassica_napus_newGene_9719
GO:0006414	translational elongation	0.002	0.0031	0.64	0.824945	0.837505	BnA05g0220070;Brassica_napus_newGene_16709
GO:0009845	seed germination	0.008	0.0105	0.76	0.825747	0.837505	BnA03g0136020;BnA06g0237270;BnA09g0362270;BnA09g0371640;BnC05g0702780;BnC06g0750920;BnC08g0864280;Brassica_napus_newGene_11042
GO:0003333	amino acid transmembrane transport	0.002	0.0032	0.63	0.827273	0.837505	BnA09g0372820;BnA09g0373390
GO:0001676	long-chain fatty acid metabolic process	0.001	0.0017	0.57	0.827318	0.837505	BnC05g0700390
GO:0007033	vacuole organization	0.003	0.0045	0.67	0.830096	0.837505	BnA02g0083220;BnA07g0300460;BnA08g0317870
GO:0010025	wax biosynthetic process	0.001	0.0017	0.57	0.830327	0.837505	BnC04g0652340
GO:0010305	leaf vascular tissue pattern formation	0.001	0.0018	0.56	0.833283	0.837505	BnC04g0622060
GO:0048868	pollen tube development	0.001	0.0018	0.56	0.833283	0.837505	BnC04g0633190
GO:0071805	potassium ion transmembrane transport	0.001	0.0018	0.56	0.833283	0.837505	BnC01g0458300
GO:0006464	cellular protein modification process	0.001	0.0018	0.55	0.839043	0.837505	BnC07g0800100
GO:0010583	response to cyclopentenone	0.006	0.0083	0.72	0.840787	0.837505	BnA02g0061480;BnA04g0167660;BnC04g0684230;BnC06g0760720;BnC07g0836010;BnC09g0912900
GO:0048364	root development	0.004	0.0059	0.68	0.840889	0.837505	BnA05g0192260;BnC06g0757150;BnC06g0774330;BnUnng1002160
GO:0008152	metabolic process	0.0149	0.0187	0.8	0.841788	0.837505	BnA02g0049640;BnA02g0055580;BnA03g0105130;BnA05g0198510;BnA06g0267330;BnA08g0333580;BnC03g0551550;BnC04g0631010;BnC04g0638350;BnC07g0797500;BnC07g0810620;BnC08g0849360;BnC08g0851240;BnC09g0925670;BnUnng0974420
GO:0015986	ATP synthesis coupled proton transport	0.001	0.0018	0.55	0.841848	0.837505	BnC09g0899740
GO:0016571	histone methylation	0.002	0.0033	0.61	0.842799	0.837505	BnA10g0406580;BnC07g0819770
GO:0002237	response to molecule of bacterial origin	0.004	0.0059	0.67	0.845751	0.837505	BnA07g0294370;BnA09g0337930;BnC04g0627730;BnC05g0701800
GO:0006913	nucleocytoplasmic transport	0.001	0.0019	0.54	0.847312	0.837505	BnA05g0186060
GO:0010468	regulation of gene expression	0.001	0.0019	0.53	0.849973	0.837505	BnA01g0017780
GO:0008283	cell proliferation	0.007	0.0096	0.72	0.851313	0.837505	BnA02g0078300;BnA04g0172120;BnA05g0186060;BnC03g0548990;BnC04g0663400;BnC08g0848800;BnC09g0931650
GO:0009631	cold acclimation	0.001	0.0019	0.53	0.852587	0.837505	BnC08g0862770
GO:0043481	anthocyanin accumulation in tissues in response to UV light	0.006	0.0085	0.71	0.854269	0.837505	BnA01g0035090;BnA02g0052660;BnA07g0299620;BnA08g0331850;BnC05g0687680;BnUnng0988910
GO:0019243	methylglyoxal catabolic process to D-lactate via S-lactoyl-glutathione	0.004	0.006	0.66	0.858108	0.837505	BnA02g0072060;BnA06g0241400;BnC05g0706040;Brassica_napus_newGene_1885
GO:0006084	acetyl-CoA metabolic process	0.003	0.0048	0.62	0.860501	0.837505	BnA06g0240020;BnA07g0281250;BnA07g0299620
GO:0015979	photosynthesis	0.003	0.0048	0.62	0.860501	0.837505	BnC03g0536170;BnUnng0973950;Brassica_napus_newGene_15576
GO:0006952	defense response	0.0109	0.0145	0.75	0.863556	0.837505	BnA01g0029020;BnA07g0271180;BnA07g0302810;BnA10g0393100;BnC03g0617180;BnC06g0768190;BnC07g0821260;BnC09g0900440;Brassica_napus_newGene_10629;Brassica_napus_newGene_11955;Brassica_napus_newGene_12047
GO:0006744	ubiquinone biosynthetic process	0.001	0.002	0.5	0.864993	0.837505	BnA02g0058960
GO:0046520	sphingoid biosynthetic process	0.001	0.002	0.5	0.869658	0.837505	BnA01g0034960
GO:0009691	cytokinin biosynthetic process	0.001	0.002	0.49	0.87193	0.837505	BnA09g0370710
GO:0046686	response to cadmium ion	0.0308	0.037	0.83	0.872669	0.837505	BnA01g0039780;BnA02g0048930;BnA02g0060380;BnA02g0069500;BnA03g0123150;BnA03g0146330;BnA06g0226250;BnA06g0232320;BnA06g0237270;BnA06g0245450;BnA07g0296460;BnA08g0331850;BnA09g0369400;BnC02g0530390;BnC04g0622570;BnC05g0696900;BnC05g0702780;BnC05g0724040;BnC06g0775210;BnC07g0818000;BnC07g0822160;BnC08g0841060;BnC08g0857130;BnC09g0909330;BnUnng0952780;BnUnng0953540;Brassica_napus_newGene_11547;Brassi…
GO:0009165	nucleotide biosynthetic process	0.003	0.0049	0.61	0.873081	0.837505	BnA03g0092250;BnA05g0220420;BnA06g0261510
GO:0010359	regulation of anion channel activity	0.001	0.002	0.49	0.874162	0.837505	BnC04g0624380
GO:0006096	glycolytic process	0.0139	0.0183	0.76	0.881999	0.837505	BnA02g0069500;BnA03g0132350;BnA05g0205080;BnA07g0296460;BnA08g0331850;BnA09g0369400;BnC03g0532600;BnC04g0622570;BnC05g0724040;BnC06g0738950;BnC06g0775210;BnC07g0818000;BnUnng0936500;Brassica_napus_newGene_13278
GO:0009887	animal organ morphogenesis	0.003	0.0051	0.58	0.891389	0.837505	BnA04g0172120;BnC04g0663400;BnC06g0775070
GO:0006261	DNA-dependent DNA replication	0.002	0.0038	0.53	0.89299	0.837505	BnA01g0024050;BnA06g0261510
GO:0016579	protein deubiquitination	0.002	0.0038	0.53	0.895935	0.837505	BnA10g0406580;BnC07g0819770
GO:0006397	mRNA processing	0.001	0.0022	0.45	0.896295	0.837505	Brassica_napus_newGene_14862
GO:0048440	carpel development	0.002	0.0038	0.52	0.897379	0.837505	BnC03g0567470;BnUnng0988910
GO:0006470	protein dephosphorylation	0.003	0.0052	0.57	0.897775	0.837505	BnA05g0212990;BnA10g0393650;BnC01g0468160
GO:0005982	starch metabolic process	0.001	0.0023	0.44	0.899879	0.837505	BnA07g0299620
GO:0019745	pentacyclic triterpenoid biosynthetic process	0.001	0.0023	0.44	0.899879	0.837505	BnA10g0422250
GO:0006351	transcription, DNA-templated	0.003	0.0053	0.56	0.902639	0.837505	BnA03g0114180;BnA09g0346500;BnC05g0693490
GO:0009627	systemic acquired resistance	0.009	0.0129	0.69	0.904218	0.837505	BnA01g0034960;BnA05g0186440;BnA06g0230110;BnA07g0276450;BnA08g0311530;BnA09g0337930;BnC03g0605240;BnC07g0781790;BnUnng1008870
GO:0043086	negative regulation of catalytic activity	0.004	0.0067	0.6	0.904813	0.837505	BnA05g0185980;BnA06g0223940;BnC06g0744320;Brassica_napus_newGene_4280
GO:0046854	phosphatidylinositol phosphorylation	0.001	0.0024	0.42	0.911478	0.837505	BnA09g0362270
GO:0016117	carotenoid biosynthetic process	0.004	0.0069	0.58	0.915789	0.837505	BnA02g0083210;BnA10g0423890;BnC06g0775210;BnUnng1002270
GO:0006301	postreplication repair	0.001	0.0025	0.4	0.917492	0.837505	BnA08g0330100
GO:0006869	lipid transport	0.004	0.0069	0.57	0.919492	0.837505	BnA01g0023670;BnA03g0141540;BnA08g0331850;Brassica_napus_newGene_7083
GO:0000160	phosphorelay signal transduction system	0.001	0.0025	0.4	0.921734	0.837505	BnA05g0186790
GO:0010182	sugar mediated signaling pathway	0.004	0.007	0.57	0.923048	0.837505	BnA06g0237270;BnA06g0260390;BnC05g0702780;BnC08g0856240
GO:0019344	cysteine biosynthetic process	0.01	0.0147	0.68	0.925555	0.837505	BnA02g0083210;BnA03g0151060;BnA04g0183060;BnA05g0214010;BnA08g0331850;BnC01g0460770;BnC04g0622570;BnC04g0656080;BnUnng0973950;Brassica_napus_newGene_791
GO:0000741	karyogamy	0.001	0.0026	0.39	0.927052	0.837505	BnA02g0086780
GO:0045454	cell redox homeostasis	0.005	0.0085	0.59	0.929218	0.837505	BnA09g0374230;BnA09g0389780;BnC04g0622060;BnC05g0691810;BnC06g0760350
GO:0051645	Golgi localization	0.001	0.0026	0.38	0.929574	0.837505	BnC01g0461440
GO:0051646	mitochondrion localization	0.001	0.0026	0.38	0.929574	0.837505	BnC01g0461440
GO:0060151	peroxisome localization	0.001	0.0026	0.38	0.929574	0.837505	BnC01g0461440
GO:0006655	phosphatidylglycerol biosynthetic process	0.002	0.0043	0.46	0.930964	0.837505	BnA03g0120830;BnC03g0574390
GO:0009684	indoleacetic acid biosynthetic process	0.004	0.0072	0.55	0.932884	0.837505	BnA05g0205190;BnA09g0375480;BnC04g0622570;BnC04g0656080
GO:0006099	tricarboxylic acid cycle	0.001	0.0027	0.37	0.933195	0.837505	BnC05g0724040
GO:0009902	chloroplast relocation	0.003	0.0058	0.51	0.933772	0.837505	BnA02g0057270;BnA02g0083210;BnC01g0464030
GO:0015991	ATP hydrolysis coupled proton transport	0.001	0.0027	0.37	0.93436	0.837505	BnC09g0899740
GO:0006270	DNA replication initiation	0.002	0.0044	0.46	0.934814	0.837505	BnA02g0062140;BnC03g0548990
GO:0009908	flower development	0.002	0.0044	0.45	0.936661	0.837505	BnA10g0419080;BnC06g0763770
GO:0035304	regulation of protein dephosphorylation	0.005	0.0087	0.57	0.937032	0.837505	BnA01g0020970;BnA02g0049360;BnA02g0057270;BnA08g0323960;BnC02g0472110
GO:0009626	plant-type hypersensitive response	0.001	0.0027	0.36	0.937736	0.837505	BnC02g0502830
GO:0000394	RNA splicing, via endonucleolytic cleavage and ligation	0.005	0.0087	0.57	0.938367	0.837505	BnA03g0120400;BnA05g0188110;BnC02g0501020;BnC03g0578790;BnC06g0768190
GO:0000280	nuclear division	0.001	0.0028	0.36	0.938822	0.837505	BnC06g0760350
GO:0006457	protein folding	0.0139	0.02	0.7	0.939762	0.837505	BnA02g0061480;BnA05g0186180;BnA05g0210460;BnA06g0259060;BnA08g0311530;BnA09g0336080;BnC04g0633070;BnC04g0634330;BnC04g0639880;BnC08g0876060;BnUnng0951970;BnUnng0995310;Brassica_napus_newGene_10632;Brassica_napus_newGene_8877
GO:0032880	regulation of protein localization	0.001	0.0028	0.36	0.939889	0.837505	BnC03g0607520
GO:0045595	regulation of cell differentiation	0.001	0.0028	0.36	0.940937	0.837505	BnC04g0665420
GO:0001666	response to hypoxia	0.002	0.0045	0.44	0.941911	0.837505	BnA01g0002420;BnA08g0319710
GO:0010228	vegetative to reproductive phase transition of meristem	0.0129	0.0189	0.69	0.942143	0.837505	BnA02g0051720;BnA03g0155950;BnA06g0237270;BnA06g0254330;BnA08g0323990;BnC02g0501020;BnC03g0540970;BnC04g0633070;BnC05g0702780;BnC06g0775210;BnC06g0776140;BnC07g0800800;BnC07g0813900
GO:0000413	protein peptidyl-prolyl isomerization	0.001	0.0029	0.35	0.944952	0.837505	BnA06g0259060
GO:0009933	meristem structural organization	0.002	0.0046	0.43	0.946745	0.837505	BnA06g0237270;BnC05g0702780
GO:0043248	proteasome assembly	0.001	0.0029	0.34	0.947783	0.837505	BnC04g0684230
GO:0009736	cytokinin-activated signaling pathway	0.002	0.0046	0.43	0.94827	0.837505	BnA07g0299620;BnC03g0534230
GO:0009086	methionine biosynthetic process	0.003	0.0062	0.48	0.951262	0.837505	BnA03g0120400;BnA03g0123150;BnC06g0768190
GO:0006260	DNA replication	0.001	0.003	0.33	0.953016	0.837505	BnC09g0931650
GO:0006636	unsaturated fatty acid biosynthetic process	0.002	0.0048	0.42	0.953961	0.837505	BnA10g0423890;BnUnng1002270
GO:0009965	leaf morphogenesis	0.008	0.0132	0.6	0.955106	0.837505	BnA02g0049360;BnA02g0057270;BnA02g0078300;BnA02g0083210;BnA05g0186060;BnA10g0402090;BnC02g0472110;Brassica_napus_newGene_1252
GO:0009062	fatty acid catabolic process	0.001	0.0031	0.32	0.955432	0.837505	BnA05g0192370
GO:0015996	chlorophyll catabolic process	0.001	0.0031	0.32	0.95621	0.837505	BnC04g0646790
GO:0042335	cuticle development	0.001	0.0031	0.32	0.956974	0.837505	BnA03g0141540
GO:0051225	spindle assembly	0.001	0.0032	0.32	0.959187	0.837505	BnC08g0848800
GO:0042023	DNA endoreduplication	0.003	0.0065	0.46	0.959896	0.837505	BnA03g0136970;BnC08g0848800;BnUnng0984970
GO:0006334	nucleosome assembly	0.001	0.0033	0.31	0.963278	0.837505	BnA09g0344350
GO:0048443	stamen development	0.002	0.0051	0.39	0.964132	0.837505	BnA07g0294370;BnC05g0701800
GO:0009686	gibberellin biosynthetic process	0.001	0.0033	0.3	0.964549	0.837505	BnA06g0236070
GO:0006487	protein N-linked glycosylation	0.003	0.0067	0.44	0.965746	0.837505	BnA02g0052030;BnA07g0302910;BnC08g0851620
GO:0010155	regulation of proton transport	0.002	0.0051	0.39	0.966191	0.837505	BnA02g0062990;BnC07g0826430
GO:0010388	protein deneddylation	0.003	0.0067	0.44	0.966196	0.837505	BnA02g0086780;BnA10g0406580;BnC07g0819770
GO:0010584	pollen exine formation	0.001	0.0033	0.3	0.966373	0.837505	BnA03g0123150
GO:0030048	actin filament-based movement	0.002	0.0052	0.38	0.967177	0.837505	BnC01g0461440;BnC08g0882860
GO:0010073	meristem maintenance	0.001	0.0034	0.29	0.96866	0.837505	BnA03g0120400
GO:0006569	tryptophan catabolic process	0.002	0.0052	0.38	0.969067	0.837505	BnA05g0205190;BnA09g0375480
GO:0010072	primary shoot apical meristem specification	0.001	0.0034	0.29	0.969207	0.837505	BnA09g0359370
GO:0071555	cell wall organization	0.005	0.0098	0.51	0.969665	0.837505	BnA01g0035090;BnA02g0052660;BnA08g0331850;BnC04g0665420;BnC05g0687680
GO:0007067	mitotic cell cycle	0.001	0.0035	0.29	0.970272	0.837505	BnC08g0848800
GO:0007129	synapsis	0.001	0.0035	0.29	0.970791	0.837505	BnC08g0848800
GO:0006546	glycine catabolic process	0.001	0.0035	0.28	0.971802	0.837505	Brassica_napus_newGene_1961
GO:0006396	RNA processing	0.003	0.0071	0.42	0.974095	0.837505	BnA03g0128550;BnA10g0406580;BnC06g0751870
GO:0048193	Golgi vesicle transport	0.006	0.0115	0.52	0.974377	0.837505	BnA02g0048930;BnA03g0114860;BnA08g0317870;BnA09g0341210;BnA09g0369400;BnC07g0818000
GO:0009407	toxin catabolic process	0.008	0.0142	0.56	0.974399	0.837505	BnA04g0167660;BnA08g0332970;BnC04g0684230;BnC06g0760720;BnC07g0836010;BnC09g0912900;BnUnng0983520;BnUnng1005510
GO:0000278	mitotic cell cycle	0.003	0.0072	0.41	0.97642	0.837505	BnA03g0136970;BnA10g0406580;BnUnng0984970
GO:0015995	chlorophyll biosynthetic process	0.003	0.0072	0.41	0.976735	0.837505	BnA04g0182230;BnA10g0423890;BnUnng1002270
GO:0000724	double-strand break repair via homologous recombination	0.001	0.0037	0.27	0.977572	0.837505	BnA10g0406580
GO:0006098	pentose-phosphate shunt	0.006	0.0117	0.51	0.978267	0.837505	BnA02g0062990;BnA02g0083210;BnC03g0536170;BnC04g0656080;BnC05g0688590;BnUnng0989350
GO:0051604	protein maturation	0.001	0.0038	0.26	0.978349	0.837505	BnA01g0035460
GO:0010207	photosystem II assembly	0.004	0.0089	0.45	0.978544	0.837505	BnA02g0057270;BnA02g0062990;BnA05g0198370;BnC05g0688590
GO:0016558	protein import into peroxisome matrix	0.002	0.0058	0.34	0.981124	0.837505	BnA02g0083220;BnA09g0359370
GO:0000398	mRNA splicing, via spliceosome	0.002	0.0058	0.34	0.981406	0.837505	BnC02g0476760;BnC02g0502830
GO:0006406	mRNA export from nucleus	0.001	0.004	0.25	0.983377	0.837505	BnC06g0775210
GO:0009073	aromatic amino acid family biosynthetic process	0.001	0.004	0.25	0.983377	0.837505	BnA02g0083210
GO:0010014	meristem initiation	0.003	0.0077	0.39	0.983658	0.837505	BnA03g0120400;BnA05g0207150;BnC04g0665420
GO:0048573	photoperiodism, flowering	0.003	0.0077	0.39	0.983658	0.837505	BnA09g0342650;BnC04g0681550;BnC08g0843110
GO:0009640	photomorphogenesis	0.007	0.0136	0.51	0.983689	0.837505	BnA02g0086780;BnA06g0225270;BnA06g0237270;BnA10g0406580;BnC05g0702780;BnC06g0740950;BnC07g0819770
GO:0010075	regulation of meristem growth	0.005	0.0108	0.46	0.984771	0.837505	BnA01g0024050;BnA02g0052660;BnA05g0207150;BnA07g0299620;BnA08g0331850
GO:0016572	histone phosphorylation	0.001	0.0042	0.24	0.985562	0.837505	BnC08g0848800
GO:0019915	lipid storage	0.002	0.0062	0.32	0.986269	0.837505	BnA06g0237270;BnC05g0702780
GO:0009790	embryo development	0.001	0.0042	0.23	0.986545	0.837505	BnA10g0397610
GO:0009616	virus induced gene silencing	0.002	0.0062	0.32	0.986681	0.837505	BnA03g0120400;BnC03g0567470
GO:0010050	vegetative phase change	0.001	0.0043	0.23	0.987011	0.837505	BnA03g0120400
GO:0010413	glucuronoxylan metabolic process	0.004	0.0096	0.42	0.987066	0.837505	BnA09g0367460;BnA09g0370710;BnA10g0412050;BnC09g0925190
GO:0016226	iron-sulfur cluster assembly	0.002	0.0062	0.32	0.987081	0.837505	BnA03g0155950;BnA05g0220070
GO:0045492	xylan biosynthetic process	0.004	0.0096	0.41	0.98787	0.837505	BnA09g0367460;BnA09g0370710;BnA10g0412050;BnC09g0925190
GO:0010267	production of ta-siRNAs involved in RNA interference	0.002	0.0063	0.31	0.98803	0.837505	BnA03g0120400;BnC03g0567470
GO:0009630	gravitropism	0.003	0.0082	0.36	0.989201	0.837505	BnA03g0130290;BnA10g0406580;BnC04g0684230
GO:0045010	actin nucleation	0.002	0.0065	0.31	0.989409	0.837505	BnC04g0665420;BnC08g0848800
GO:0010389	regulation of G2/M transition of mitotic cell cycle	0.001	0.0045	0.22	0.989671	0.837505	BnC08g0848800
GO:0008284	positive regulation of cell proliferation	0.001	0.0045	0.22	0.990029	0.837505	BnC03g0607520
GO:0010051	xylem and phloem pattern formation	0.001	0.0045	0.22	0.990029	0.837505	BnA06g0240020
GO:0019684	photosynthesis, light reaction	0.001	0.0046	0.22	0.990203	0.837505	BnC03g0545830
GO:0048481	plant ovule development	0.004	0.01	0.4	0.990994	0.837505	BnA02g0078300;BnA03g0155950;BnA05g0209730;BnUnng1003300
GO:0006499	N-terminal protein myristoylation	0.003	0.0084	0.35	0.990994	0.837505	BnA02g0046480;BnA04g0180100;BnA06g0259060
GO:0000085	mitotic G2 phase	0.001	0.0047	0.21	0.991492	0.837505	BnA02g0086780
GO:0010027	thylakoid membrane organization	0.005	0.0117	0.43	0.991596	0.837505	BnA02g0057270;BnA02g0083210;BnA03g0155950;BnC01g0464030;BnC04g0660060
GO:0009793	embryo development ending in seed dormancy	0.0169	0.028	0.6	0.991697	0.837505	BnA01g0039780;BnA02g0083220;BnA03g0155950;BnA05g0220070;BnA06g0237270;BnA10g0421550;BnC02g0508380;BnC04g0633190;BnC04g0660060;BnC05g0702780;BnC06g0776140;BnC08g0841060;BnUnng0952780;BnUnng0953540;BnUnng0989350;BnUnng1003300;Brassica_napus_newGene_1885
GO:0006891	intra-Golgi vesicle-mediated transport	0.001	0.0047	0.21	0.99193	0.837505	BnA04g0178290
GO:0006200	obsolete ATP catabolic process	0.005	0.0118	0.42	0.992387	0.837505	BnA04g0163910;BnA06g0224430;BnC04g0654160;BnC04g0684230;BnC07g0785370
GO:0019288	isopentenyl diphosphate biosynthetic process, methylerythritol 4-phosphate pathway	0.007	0.0149	0.47	0.992705	0.837505	BnA02g0083210;BnA06g0240020;BnA09g0375480;BnA10g0423890;BnC03g0536170;BnC04g0656080;BnUnng1002270
GO:0006275	regulation of DNA replication	0.002	0.0069	0.29	0.992792	0.837505	BnC03g0548990;BnC08g0848800
GO:0007264	small GTPase mediated signal transduction	0.002	0.0071	0.28	0.993826	0.837505	BnA05g0208610;BnC03g0557150
GO:0006508	proteolysis	0.0129	0.0237	0.55	0.994671	0.837505	BnA01g0022180;BnA03g0102590;BnA05g0198370;BnA05g0207090;BnA06g0239490;BnA09g0366500;BnC02g0505970;BnC03g0548670;BnC04g0618990;BnC04g0678590;BnC06g0732870;BnUnng1017100;Brassica_napus_newGene_10893
GO:0006623	protein targeting to vacuole	0.003	0.0091	0.33	0.994738	0.837505	BnA02g0083220;BnA08g0317870;BnC06g0749810
GO:0048825	cotyledon development	0.001	0.0052	0.19	0.995075	0.837505	BnA02g0086780
GO:0043687	post-translational protein modification	0.001	0.0052	0.19	0.995161	0.837505	BnC07g0819770
GO:0010162	seed dormancy process	0.003	0.0092	0.33	0.99517	0.837505	BnA01g0003170;BnA06g0237270;BnC05g0702780
GO:0035196	production of miRNAs involved in gene silencing by miRNA	0.002	0.0074	0.27	0.995333	0.837505	BnA03g0120400;BnC03g0567470
GO:0009944	polarity specification of adaxial/abaxial axis	0.001	0.0053	0.19	0.995491	0.837505	BnA05g0207150
GO:0006661	phosphatidylinositol biosynthetic process	0.001	0.0055	0.18	0.996286	0.837505	BnA02g0049920
GO:0015031	protein transport	0.002	0.0077	0.26	0.996533	0.837505	BnA05g0208610;BnC03g0557150
GO:0009855	determination of bilateral symmetry	0.002	0.0079	0.25	0.997036	0.837505	BnA03g0120400;BnA05g0207150
GO:0010498	proteasomal protein catabolic process	0.001	0.0058	0.17	0.997249	0.837505	BnA08g0323960
GO:0010048	vernalization response	0.001	0.0059	0.17	0.997436	0.837505	BnUnng0988910
GO:0042744	hydrogen peroxide catabolic process	0.001	0.0059	0.17	0.997611	0.837505	BnA10g0419080
GO:0006886	intracellular protein transport	0.002	0.0083	0.24	0.997938	0.837505	BnA03g0122980;Brassica_napus_newGene_14691
GO:0009220	pyrimidine ribonucleotide biosynthetic process	0.002	0.0083	0.24	0.997938	0.837505	BnA05g0186060;BnC06g0766100
GO:0009560	embryo sac egg cell differentiation	0.002	0.0083	0.24	0.998033	0.837505	BnA02g0086780;BnC04g0618790
GO:0006606	protein import into nucleus	0.001	0.0062	0.16	0.998199	0.837505	BnA02g0086780
GO:0034976	response to endoplasmic reticulum stress	0.004	0.0121	0.33	0.998203	0.837505	BnA05g0210460;BnA06g0259060;BnC04g0639880;BnUnng1008870
GO:0051301	cell division	0.001	0.0063	0.16	0.998408	0.837505	BnC01g0464030
GO:0043085	positive regulation of catalytic activity	0.001	0.0064	0.16	0.998491	0.837505	BnC03g0583360
GO:0010090	trichome morphogenesis	0.002	0.0087	0.23	0.998545	0.837505	BnC04g0665420;Brassica_napus_newGene_1252
GO:0016192	vesicle-mediated transport	0.003	0.0108	0.28	0.998752	0.837505	BnA02g0083220;BnA05g0208610;BnC03g0532850
GO:0007131	reciprocal meiotic recombination	0.001	0.0066	0.15	0.998821	0.837505	BnC08g0848800
GO:0006364	rRNA processing	0.005	0.0146	0.34	0.999006	0.837505	BnA02g0057270;BnA02g0083210;BnA03g0155950;BnC01g0464030;BnC06g0766100
GO:0006306	DNA methylation	0.002	0.0092	0.22	0.99914	0.837505	BnC03g0548990;BnC09g0931650
GO:0009827	plant-type cell wall modification	0.003	0.0112	0.27	0.999151	0.837505	BnA02g0089960;BnA06g0237270;BnC05g0702780
GO:0048765	root hair cell differentiation	0.001	0.0078	0.13	0.999626	0.837505	BnC02g0501020
GO:0006486	protein glycosylation	0.001	0.008	0.12	0.999703	0.837505	BnA08g0317870
GO:0001510	RNA methylation	0.004	0.0143	0.28	0.999704	0.837505	BnA03g0128550;BnA05g0186060;BnA08g0325770;BnC06g0751870
GO:0043161	proteasome-mediated ubiquitin-dependent protein catabolic process	0.001	0.0083	0.12	0.999784	0.837505	BnC04g0684230
GO:0006635	fatty acid beta-oxidation	0.002	0.0112	0.18	0.999866	0.837505	BnA02g0083220;BnA09g0359370
GO:0006094	gluconeogenesis	0.003	0.0136	0.22	0.999889	0.837505	BnA03g0157000;BnC06g0775210;BnUnng0990630
GO:0051567	histone H3-K9 methylation	0.002	0.0115	0.17	0.999899	0.837505	BnC03g0548990;BnC09g0931650
GO:0009860	pollen tube growth	0.004	0.0159	0.25	0.999921	0.837505	BnA02g0089960;BnA06g0260750;BnC03g0575960;BnC07g0807340
GO:0000911	cytokinesis by cell plate formation	0.002	0.012	0.17	0.999937	0.837505	BnC08g0848800;Brassica_napus_newGene_1252
GO:0009909	regulation of flower development	0.005	0.0184	0.27	0.999954	0.837505	BnA03g0122630;BnA06g0237270;BnA08g0318950;BnC05g0702780;BnC08g0848800
GO:0006511	ubiquitin-dependent protein catabolic process	0.002	0.0147	0.14	0.999995	0.837505	BnA08g0330100;BnC04g0681400
GO:0051788	response to misfolded protein	0.001	0.0136	0.07	0.999999	0.837505	BnC04g0684230
GO:0006412	translation	0.004	0.0239	0.17	1	0.837505	BnA08g0325770;Brassica_napus_newGene_1252;Brassica_napus_newGene_16889;Brassica_napus_newGene_9160

## Sheet: Table S5 (continued 1)
Table S5. GO enrichment analysis. Cellular Component (CC).
ID	Description	GeneRatio	BgRatio	enrich_factor	p-value	q-value	geneID
GO:0009505	plant-type cell wall	0.0496	0.0153	3.24	1.7976e-14	1.51377e-12	BnA01g0008180;BnA01g0010150;BnA01g0019100;BnA01g0022180;BnA02g0079510;BnA02g0088510;BnA03g0117900;BnA04g0159000;BnA05g0192400;BnA06g0223940;BnA06g0241400;BnA06g0257310;BnA06g0268580;BnA06g0268590;BnA07g0280480;BnA07g0294990;BnA08g0319160;BnA09g0348900;BnA09g0366230;BnA10g0413850;BnA10g0419240;BnA10g0419250;BnC01g0424660;BnC01g0445350;BnC02g0492280;BnC02g0492350;BnC02g0508180;BnC02g0522230;BnC02g0…
GO:0005576	extracellular region	0.1236	0.0799	1.55	1.64141e-07	6.91118e-06	BnA01g0002760;BnA01g0010150;BnA01g0010550;BnA01g0020710;BnA01g0020970;BnA01g0022180;BnA01g0034960;BnA01g0041200;BnA02g0055920;BnA02g0061480;BnA02g0079510;BnA02g0081540;BnA03g0099050;BnA03g0103590;BnA03g0104930;BnA03g0117900;BnA03g0124240;BnA03g0141540;BnA03g0145280;BnA03g0148430;BnA03g0152010;BnA03g0153460;BnA04g0159000;BnA04g0172120;BnA04g0172440;BnA04g0182440;BnA05g0187560;BnA05g0187690;BnA05g0…
GO:0005794	Golgi apparatus	0.0923	0.0586	1.57	3.35865e-06	9.42779e-05	BnA01g0008160;BnA01g0008180;BnA01g0013180;BnA01g0017390;BnA01g0022840;BnA01g0028070;BnA01g0035090;BnA02g0048930;BnA02g0052030;BnA02g0059820;BnA02g0069500;BnA02g0071060;BnA02g0079520;BnA02g0087590;BnA02g0088510;BnA03g0117280;BnA03g0117900;BnA03g0123150;BnA03g0145900;BnA03g0153460;BnA03g0153580;BnA05g0186060;BnA05g0190140;BnA06g0223940;BnA06g0232320;BnA06g0240020;BnA06g0241610;BnA06g0251290;BnA06g0…
GO:0009506	plasmodesma	0.0896	0.0574	1.56	6.44804e-06	0.000135748	BnA01g0010150;BnA01g0019650;BnA01g0020710;BnA01g0022840;BnA01g0033690;BnA02g0061480;BnA02g0069500;BnA02g0083360;BnA02g0088510;BnA03g0104930;BnA03g0117280;BnA03g0123150;BnA03g0128550;BnA03g0133730;BnA03g0141540;BnA03g0152010;BnA04g0174090;BnA05g0191250;BnA05g0192400;BnA05g0214010;BnA06g0223940;BnA06g0225280;BnA06g0230110;BnA06g0236060;BnA06g0236570;BnA06g0253970;BnA06g0258090;BnA06g0268580;BnA06g0…
GO:0031012	extracellular matrix	0.0052	0.0007	7.05	0.000201756	0.00339799	BnA04g0172120;BnA09g0366500;BnC02g0496360;BnC02g0505970;BnC03g0545830;BnC04g0663400
GO:0043680	filiform apparatus	0.0017	0	39.15	0.000859217	0.0120592	BnA09g0369400;BnC07g0818000
GO:0031307	integral component of mitochondrial outer membrane	0.0044	0.0008	5.65	0.00190185	0.0220259	BnA03g0132350;BnA05g0205080;BnC03g0532600;BnC06g0738950;BnUnng0936500
GO:0005802	trans-Golgi network	0.0252	0.0141	1.79	0.00216852	0.0220259	BnA01g0022840;BnA01g0028070;BnA01g0035090;BnA02g0079520;BnA02g0087590;BnA03g0153580;BnA06g0223940;BnA06g0241610;BnA06g0260630;BnA09g0353940;BnA09g0378430;BnA10g0411440;BnA10g0411840;BnC01g0465330;BnC02g0500760;BnC02g0522200;BnC03g0532850;BnC03g0616290;BnC05g0687680;BnC06g0744320;BnC06g0757150;BnC06g0774330;BnC07g0829970;BnC09g0889050;BnC09g0924960;BnUnng0963240;BnUnng0975060;Brassica_napus_newGen…
GO:0048046	apoplast	0.0383	0.0243	1.57	0.00250452	0.0220259	BnA01g0008160;BnA01g0008180;BnA01g0017390;BnA02g0059820;BnA02g0059830;BnA02g0069500;BnA03g0123150;BnA03g0133730;BnA05g0193530;BnA06g0230680;BnA06g0230690;BnA06g0257310;BnA07g0272640;BnA07g0296460;BnA08g0319160;BnA08g0331850;BnA10g0413850;BnC02g0496360;BnC02g0506020;BnC03g0536170;BnC03g0545830;BnC03g0576530;BnC04g0630510;BnC05g0695290;BnC05g0722320;BnC05g0724040;BnC05g0731660;BnC06g0756910;BnC06g0…
GO:0031225	anchored component of membrane	0.0157	0.0075	2.1	0.00286161	0.0220259	BnA01g0002760;BnA02g0062580;BnA03g0104170;BnA04g0171730;BnA05g0200940;BnA05g0216000;BnA08g0333880;BnA09g0366500;BnA09g0367460;BnA10g0400100;BnC02g0505970;BnC03g0550180;BnC03g0550210;BnC04g0662910;BnC06g0745080;BnC08g0884850;BnC09g0913750;Brassica_napus_newGene_5183
GO:0030173	integral component of Golgi membrane	0.0035	0.0005	6.71	0.00287714	0.0220259	BnA03g0124540;BnA10g0411440;BnA10g0411840;BnC09g0924960
GO:0005768	endosome	0.0244	0.0142	1.72	0.0045454	0.0318976	BnA01g0022840;BnA01g0028070;BnA01g0035090;BnA02g0079520;BnA02g0087590;BnA03g0153580;BnA06g0223940;BnA06g0241610;BnA06g0260630;BnA09g0353940;BnA09g0378430;BnA10g0411440;BnA10g0411840;BnC01g0465330;BnC02g0500760;BnC02g0522200;BnC03g0532850;BnC03g0616290;BnC05g0687680;BnC06g0744320;BnC06g0757150;BnC06g0774330;BnC07g0829970;BnC09g0889050;BnC09g0924960;BnUnng0963240;BnUnng0975060;Brassica_napus_newGen…
GO:0000151	ubiquitin ligase complex	0.0078	0.0032	2.45	0.012327	0.0791702	BnA01g0028370;BnA01g0033690;BnA07g0274300;BnA07g0278950;BnA09g0367000;BnA10g0404980;BnC01g0458790;BnC03g0583130;BnC05g0694160
GO:0009536	plastid	0.0096	0.0044	2.18	0.0137584	0.0791702	BnA01g0033030;BnA03g0132350;BnA05g0205080;BnA05g0210710;BnA07g0300460;BnC01g0462790;BnC03g0532600;BnC03g0567240;BnC05g0721450;BnC06g0738950;BnUnng0936500
GO:0046658	anchored component of plasma membrane	0.0087	0.0038	2.27	0.0141022	0.0791702	BnA01g0019100;BnA01g0022840;BnA06g0259540;BnA07g0281250;BnC01g0445350;BnC01g0465330;BnC03g0616290;BnC05g0705280;BnC07g0808290;BnC09g0903970
GO:0016020	membrane	0.0557	0.0422	1.32	0.0159381	0.0838849	BnA01g0002160;BnA01g0010150;BnA01g0016180;BnA02g0052030;BnA02g0070230;BnA02g0083360;BnA03g0148430;BnA04g0159000;BnA04g0163910;BnA04g0175310;BnA04g0182440;BnA05g0187560;BnA05g0187690;BnA05g0192260;BnA05g0192400;BnA05g0195470;BnA05g0214010;BnA06g0224520;BnA06g0232320;BnA06g0259060;BnA07g0279280;BnA07g0289590;BnA07g0294990;BnA08g0320510;BnA08g0323960;BnA08g0332960;BnA09g0359370;BnA09g0366230;BnA09g0…
GO:0090575	RNA polymerase II transcription factor complex	0.0009	0	58.73	0.0170275	0.0843468	Brassica_napus_newGene_7221
GO:0010008	endosome membrane	0.0026	0.0006	4.4	0.0305051	0.142714	BnA07g0303390;BnC06g0775570;BnC06g0776060
GO:0000781	chromosome, telomeric region	0.0017	0.0003	6.91	0.0332641	0.147431	BnA02g0051720;BnC03g0540970
GO:0009316	3-isopropylmalate dehydratase complex	0.0009	0.0001	14.68	0.0663916	0.257024	BnC04g0622570
GO:0010168	ER body	0.0017	0.0004	4.7	0.0671475	0.257024	BnA06g0225280;BnC07g0813950
GO:0042644	chloroplast nucleoid	0.0017	0.0004	4.7	0.0671475	0.257024	BnA01g0017950;BnC06g0766100
GO:0005737	cytoplasm	0.1027	0.0901	1.14	0.0754632	0.276295	BnA01g0002290;BnA01g0019650;BnA01g0023570;BnA01g0027700;BnA01g0033690;BnA01g0035460;BnA02g0046600;BnA02g0046990;BnA02g0048310;BnA02g0049640;BnA02g0086760;BnA02g0086780;BnA02g0087070;BnA03g0092320;BnA03g0092390;BnA03g0093290;BnA03g0107000;BnA03g0133180;BnA03g0148670;BnA03g0150220;BnA03g0157000;BnA04g0171730;BnA04g0173470;BnA04g0180100;BnA05g0192100;BnA05g0192410;BnA05g0200630;BnA05g0214860;BnA05g0…
GO:0012505	endomembrane system	0.0035	0.0015	2.3	0.0969476	0.340167	BnA01g0013180;BnA03g0145900;BnC03g0573210;BnC06g0749810
GO:0031969	chloroplast membrane	0.0026	0.001	2.59	0.109881	0.368542	BnA09g0389780;BnC05g0691810;Brassica_napus_newGene_16447
GO:0005667	transcription factor complex	0.0017	0.0005	3.45	0.113787	0.368542	Brassica_napus_newGene_11042;Brassica_napus_newGene_649
GO:0043231	intracellular membrane-bounded organelle	0.0035	0.0018	1.97	0.145949	0.455202	BnA07g0282570;BnA07g0289590;BnC02g0495710;BnC04g0641000
GO:0005834	heterotrimeric G-protein complex	0.0061	0.0039	1.58	0.159794	0.480583	BnA02g0046990;BnA03g0136020;BnA06g0254330;BnA09g0355080;BnC07g0790470;BnC07g0813900;BnUnng0944960
GO:0009986	cell surface	0.0017	0.0007	2.55	0.184497	0.522818	BnA06g0263490;BnUnng0958990
GO:0000811	GINS complex	0.0009	0.0002	4.89	0.186254	0.522818	BnA02g0062140
GO:0005618	cell wall	0.0252	0.0212	1.19	0.196038	0.526612	BnA01g0008160;BnA01g0017390;BnA02g0059820;BnA02g0059830;BnA03g0141540;BnA05g0193530;BnA06g0230680;BnA06g0230690;BnA06g0239490;BnA07g0272640;BnA07g0279280;BnA08g0311530;BnC02g0506020;BnC04g0630510;BnC05g0695290;BnC05g0700710;BnC07g0781010;BnC07g0793940;BnC07g0829870;BnC08g0860070;BnC09g0906420;BnC09g0918620;BnC09g0918630;BnUnng0990960;BnUnng0994740;Brassica_napus_newGene_10632;Brassica_napus_newGe…
GO:0005971	ribonucleoside-diphosphate reductase complex	0.0009	0.0002	4.52	0.200112	0.526612	BnA06g0261510
GO:0033178	proton-transporting two-sector ATPase complex, catalytic domain	0.0009	0.0002	4.19	0.213735	0.545417	BnC09g0899740
GO:0005775	vacuolar lumen	0.0009	0.0002	3.92	0.227126	0.546469	BnA04g0163910
GO:0016514	SWI/SNF complex	0.0009	0.0002	3.92	0.227126	0.546469	BnC04g0618790
GO:0001673	male germ cell nucleus	0.0009	0.0003	3.45	0.253228	0.586209	BnUnng0984970
GO:0090406	pollen tube	0.0035	0.0023	1.54	0.264282	0.586209	BnA03g0104170;BnC03g0550180;BnC03g0550210;BnC03g0575960
GO:0005960	glycine cleavage complex	0.0009	0.0003	3.26	0.265947	0.586209	Brassica_napus_newGene_16367
GO:0009526	plastid envelope	0.0009	0.0003	3.09	0.278449	0.586209	BnC06g0749460
GO:0072686	mitotic spindle	0.0009	0.0003	3.09	0.278449	0.586209	BnC08g0848800
GO:0044444	cytoplasmic part	0.0017	0.001	1.7	0.328851	0.651984	BnA07g0289590;BnC02g0495710
GO:0009705	plant-type vacuole membrane	0.0061	0.0049	1.25	0.329357	0.651984	BnA02g0071060;BnA03g0150820;BnA07g0303390;BnA09g0363750;BnC01g0465480;BnC06g0775570;BnC06g0776060
GO:0005773	vacuole	0.0244	0.0222	1.1	0.332919	0.651984	BnA01g0008720;BnA01g0041200;BnA02g0069500;BnA02g0070230;BnA03g0124240;BnA05g0186060;BnA05g0197600;BnA05g0214010;BnA05g0217580;BnA06g0225270;BnA06g0225280;BnA06g0230110;BnA06g0259060;BnA07g0281250;BnA07g0296460;BnA09g0359370;BnC01g0460770;BnC02g0523920;BnC03g0536170;BnC03g0610410;BnC05g0714560;BnC05g0720350;BnC05g0726240;BnC05g0729820;BnC06g0740950;BnC07g0828460;Brassica_napus_newGene_16239;Brassi…
GO:0000123	histone acetyltransferase complex	0.0009	0.0004	2.35	0.349121	0.668173	BnC07g0819770
GO:0043234	protein complex	0.0017	0.0011	1.57	0.365925	0.67937	BnA01g0002420;BnA09g0378190
GO:0031372	UBC13-MMS2 complex	0.0009	0.0004	2.18	0.371106	0.67937	BnA08g0330100
GO:0070469	respiratory chain	0.0009	0.0004	2.03	0.392349	0.702977	BnA05g0200550
GO:0055028	cortical microtubule	0.0009	0.0004	1.96	0.4027	0.706492	BnC08g0848800
GO:0009295	nucleoid	0.0009	0.0005	1.68	0.451873	0.776581	BnC01g0464030
GO:0030118	clathrin coat	0.0009	0.0005	1.59	0.47039	0.792236	BnA09g0363790
GO:0016021	integral component of membrane	0.0853	0.0855	1	0.526122	0.85061	BnA01g0013180;BnA01g0018290;BnA01g0028070;BnA01g0035090;BnA01g0037050;BnA01g0044030;BnA01g0044040;BnA02g0045580;BnA02g0059680;BnA02g0069500;BnA02g0071060;BnA02g0083210;BnA02g0087590;BnA03g0100560;BnA03g0122980;BnA03g0133180;BnA03g0145900;BnA03g0150820;BnA04g0181900;BnA04g0181910;BnA05g0198370;BnA05g0200550;BnA06g0230110;BnA07g0271180;BnA07g0272610;BnA07g0292760;BnA07g0296460;BnA07g0297280;BnA07g0…
GO:0009508	plastid chromosome	0.0009	0.0007	1.31	0.538416	0.85061	Brassica_napus_newGene_12047
GO:0008287	protein serine/threonine phosphatase complex	0.0017	0.0016	1.07	0.560898	0.85061	BnA05g0212990;BnA10g0393650
GO:0005753	mitochondrial proton-transporting ATP synthase complex	0.0009	0.0007	1.22	0.561611	0.85061	BnC09g0899740
GO:0031977	thylakoid lumen	0.0009	0.0008	1.15	0.583642	0.85061	BnUnng0973950
GO:0005777	peroxisome	0.0096	0.01	0.95	0.603728	0.85061	BnA02g0063920;BnA02g0083220;BnA03g0123150;BnA06g0225270;BnA06g0225280;BnA07g0300460;BnA09g0375480;BnC03g0536170;BnC06g0740950;BnC06g0775210;BnUnng0989350
GO:0015629	actin cytoskeleton	0.0009	0.0008	1.03	0.62444	0.85061	BnC02g0508180
GO:0000325	plant-type vacuole	0.0017	0.002	0.87	0.67172	0.85061	BnA08g0317870;BnC09g0899640
GO:0005778	peroxisomal membrane	0.0009	0.001	0.9	0.672692	0.85061	BnA10g0408440
GO:0000932	P-body	0.0009	0.001	0.86	0.689145	0.85061	BnA09g0359370
GO:0090404	pollen tube tip	0.0009	0.0011	0.83	0.704771	0.85061	BnA05g0208610
GO:0005852	eukaryotic translation initiation factor 3 complex	0.0009	0.0011	0.8	0.71475	0.85061	Brassica_napus_newGene_9719
GO:0005839	proteasome core complex	0.0009	0.0011	0.77	0.72909	0.85061	BnA01g0023670
GO:0000785	chromatin	0.0009	0.0011	0.76	0.733708	0.85061	BnA08g0318950
GO:0009574	preprophase band	0.0009	0.0011	0.76	0.733708	0.85061	BnC08g0848800
GO:0044424	intracellular part	0.0009	0.0012	0.71	0.759811	0.85061	BnA01g0002420
GO:0005887	integral component of plasma membrane	0.0026	0.0035	0.75	0.762627	0.85061	BnA05g0210460;BnC01g0465480;Brassica_napus_newGene_9998
GO:0005615	extracellular space	0.0009	0.0013	0.65	0.787051	0.85061	BnC03g0607520
GO:0005694	chromosome	0.0009	0.0013	0.65	0.787051	0.85061	Brassica_napus_newGene_9231
GO:0016607	nuclear speck	0.0009	0.0014	0.62	0.804597	0.85061	BnA02g0060380
GO:0009707	chloroplast outer membrane	0.0009	0.0015	0.59	0.817588	0.85061	BnC07g0826430
GO:0019898	extrinsic component of membrane	0.0009	0.0015	0.59	0.817588	0.85061	BnUnng0961320
GO:0005759	mitochondrial matrix	0.0017	0.0027	0.64	0.822752	0.85061	BnC03g0596110;Brassica_napus_newGene_8624
GO:0009534	chloroplast thylakoid	0.0026	0.0039	0.67	0.826922	0.85061	BnC06g0749460;BnC08g0862770;Brassica_napus_newGene_1961
GO:0005856	cytoskeleton	0.0009	0.0016	0.54	0.846414	0.85061	BnC08g0868780
GO:0005795	Golgi stack	0.0009	0.0017	0.51	0.861476	0.85061	BnC06g0732960
GO:0022627	cytosolic small ribosomal subunit	0.0026	0.0047	0.56	0.905281	0.85061	Brassica_napus_newGene_1252;Brassica_napus_newGene_16889;Brassica_napus_newGene_9160
GO:0009543	chloroplast thylakoid lumen	0.0017	0.0034	0.51	0.907014	0.85061	BnA04g0182230;BnC05g0688590
GO:0005622	intracellular	0.0026	0.0047	0.55	0.908631	0.85061	BnA05g0208610;BnA05g0216000;Brassica_napus_newGene_5904
GO:0009507	chloroplast	0.1097	0.122	0.9	0.910876	0.85061	BnA01g0000120;BnA01g0000320;BnA01g0012260;BnA01g0015180;BnA02g0058960;BnA02g0059820;BnA02g0060210;BnA02g0062140;BnA02g0063380;BnA02g0069500;BnA02g0088510;BnA03g0105130;BnA03g0109890;BnA03g0117510;BnA03g0137110;BnA03g0155950;BnA04g0169360;BnA04g0174590;BnA04g0181900;BnA04g0181910;BnA05g0186060;BnA05g0192260;BnA05g0214010;BnA06g0224430;BnA06g0225280;BnA06g0230440;BnA06g0230470;BnA06g0236060;BnA06g0…
GO:0005789	endoplasmic reticulum membrane	0.0026	0.0049	0.53	0.921938	0.85061	BnA07g0300460;BnC03g0605240;BnC07g0826430
GO:0005774	vacuolar membrane	0.0218	0.0285	0.76	0.934345	0.85061	BnA02g0048930;BnA02g0089440;BnA03g0123150;BnA03g0140870;BnA03g0151060;BnA06g0223940;BnA06g0241400;BnA06g0241610;BnA07g0302270;BnA08g0317870;BnA08g0324170;BnA08g0325770;BnA09g0358120;BnA09g0372820;BnC01g0458300;BnC04g0622890;BnC05g0687680;BnC05g0706040;BnC06g0744320;BnC07g0804060;BnC08g0856670;BnC09g0899740;Brassica_napus_newGene_16889;Brassica_napus_newGene_4280;Brassica_napus_newGene_7318
GO:0022626	cytosolic ribosome	0.0026	0.0051	0.51	0.935075	0.85061	BnC03g0536170;Brassica_napus_newGene_16709;Brassica_napus_newGene_1961
GO:0005743	mitochondrial inner membrane	0.0026	0.0052	0.5	0.938979	0.85061	BnC03g0538850;Brassica_napus_newGene_16447;Brassica_napus_newGene_7274
GO:0000786	nucleosome	0.0009	0.0024	0.36	0.940394	0.85061	BnA09g0344350
GO:0009706	chloroplast inner membrane	0.0009	0.0025	0.35	0.946244	0.85061	BnA05g0198370
GO:0000139	Golgi membrane	0.0009	0.0026	0.33	0.95152	0.85061	Brassica_napus_newGene_4280
GO:0009535	chloroplast thylakoid membrane	0.0096	0.0157	0.61	0.972508	0.85061	BnA02g0062990;BnA02g0072060;BnA02g0083210;BnA05g0215860;BnA06g0225270;BnA06g0241610;BnC06g0740950;BnC07g0781720;BnUnng0935610;Brassica_napus_newGene_14691;Brassica_napus_newGene_15576
GO:0010287	plastoglobule	0.0009	0.0033	0.26	0.978425	0.85061	BnC04g0674700
GO:0009524	phragmoplast	0.0009	0.0037	0.24	0.985733	0.85061	BnC08g0848800
GO:0005783	endoplasmic reticulum	0.0191	0.0293	0.65	0.988298	0.85061	BnA01g0022840;BnA02g0053170;BnA02g0070230;BnA02g0087590;BnA03g0122980;BnA04g0178290;BnA06g0225280;BnA06g0240020;BnA09g0372960;BnA09g0391320;BnA10g0404770;BnA10g0406950;BnA10g0409280;BnC03g0532850;BnC03g0616290;BnC04g0652340;BnC05g0726760;BnC06g0749810;BnC07g0836390;BnC09g0923440;BnUnng0968010;Brassica_napus_newGene_1252
GO:0009579	thylakoid	0.0009	0.0038	0.23	0.988399	0.85061	BnA01g0017950
GO:0009570	chloroplast stroma	0.0235	0.0352	0.67	0.991157	0.85061	BnA02g0072060;BnA03g0113440;BnA03g0123150;BnA05g0215860;BnA05g0220070;BnA09g0378190;BnA09g0389780;BnC04g0622570;BnC04g0629950;BnC05g0691810;BnC06g0767720;BnC07g0781720;BnC07g0819630;BnC08g0862770;BnUnng0935610;BnUnng0989350;BnUnng1003300;Brassica_napus_newGene_10632;Brassica_napus_newGene_12047;Brassica_napus_newGene_14691;Brassica_napus_newGene_15576;Brassica_napus_newGene_17160;Brassica_napus_n…
GO:0022625	cytosolic large ribosomal subunit	0.0017	0.0079	0.22	0.998932	0.85061	BnA05g0186060;BnA08g0325770
GO:0005840	ribosome	0.0009	0.006	0.15	0.999034	0.85061	Brassica_napus_newGene_6948
GO:0009941	chloroplast envelope	0.0148	0.0284	0.52	0.999196	0.85061	BnA02g0048290;BnA02g0072060;BnA03g0113440;BnA03g0123150;BnA07g0303390;BnA08g0324170;BnA09g0378190;BnA10g0408440;BnA10g0423890;BnC03g0536170;BnC06g0775570;BnC06g0776060;BnUnng1002270;Brassica_napus_newGene_14691;Brassica_napus_newGene_17183;Brassica_napus_newGene_1961;Brassica_napus_newGene_3811
GO:0005829	cytosol	0.0731	0.1063	0.69	0.999954	0.85061	BnA01g0010150;BnA01g0011130;BnA01g0037050;BnA01g0039780;BnA02g0052660;BnA02g0061480;BnA02g0079510;BnA02g0083220;BnA02g0088510;BnA03g0091330;BnA03g0117900;BnA03g0123150;BnA03g0128550;BnA05g0186440;BnA05g0192400;BnA05g0194760;BnA06g0236060;BnA06g0240020;BnA06g0245450;BnA06g0264940;BnA06g0268590;BnA07g0272610;BnA07g0287330;BnA07g0287440;BnA07g0303390;BnA08g0303560;BnA08g0311530;BnA08g0319710;BnA08g0…
GO:0005739	mitochondrion	0.0688	0.1021	0.67	0.99997	0.85061	BnA01g0013180;BnA01g0016370;BnA02g0048930;BnA02g0073180;BnA02g0083220;BnA02g0089440;BnA03g0120830;BnA03g0122980;BnA03g0140870;BnA03g0145900;BnA03g0150800;BnA04g0167660;BnA05g0192260;BnA05g0200550;BnA05g0217150;BnA06g0223880;BnA06g0229690;BnA07g0271310;BnA07g0279110;BnA07g0284450;BnA07g0294640;BnA07g0300540;BnA07g0303390;BnA08g0303560;BnA08g0322050;BnA08g0330280;BnA08g0332970;BnA09g0372620;BnA09g0…
GO:0005730	nucleolus	0.0061	0.0227	0.27	0.999998	0.85061	BnA03g0128550;BnA05g0186060;BnC06g0751870;BnC06g0757790;Brassica_napus_newGene_1252;Brassica_napus_newGene_16975;Brassica_napus_newGene_6948

## Sheet: Table S5 (continued 2)
Table S5. GO enrichment analysis. Molecular Function (MF).
ID	Description	GeneRatio	BgRatio	enrich_factor	p-value	q-value	geneID
GO:0016762	xyloglucan:xyloglucosyl transferase activity	0.028	0.0019	15.03	1.72994e-22	5.42656e-20	BnA01g0008160;BnA01g0008180;BnA01g0017390;BnA02g0059820;BnA02g0059830;BnA05g0193530;BnA06g0230680;BnA06g0230690;BnA07g0272640;BnA08g0319160;BnA10g0413850;BnC02g0506020;BnC04g0630510;BnC05g0695290;BnC07g0780990;BnC07g0781010;BnC07g0829870;BnC08g0860070;BnC09g0918620;BnC09g0918630;BnUnng0994740;Brassica_napus_newGene_14153;Brassica_napus_newGene_14188;Brassica_napus_newGene_14246;Brassica_napus_new…
GO:0004553	hydrolase activity, hydrolyzing O-glycosyl compounds	0.0391	0.0095	4.14	2.46076e-12	3.85951e-10	BnA01g0008160;BnA01g0008180;BnA01g0017390;BnA02g0059820;BnA02g0059830;BnA04g0169360;BnA06g0230680;BnA06g0230690;BnA07g0272640;BnA07g0299620;BnA08g0319160;BnA09g0347510;BnA09g0376440;BnA10g0408140;BnA10g0413850;BnC02g0506020;BnC04g0624380;BnC04g0630510;BnC05g0695290;BnC05g0705280;BnC06g0740940;BnC07g0780990;BnC07g0781010;BnC07g0829870;BnC08g0860070;BnC09g0918620;BnC09g0918630;BnUnng0956770;BnUnng0…
GO:0003700	transcription factor activity, sequence-specific DNA binding	0.1678	0.1038	1.62	2.60716e-09	2.72609e-07	BnA01g0002290;BnA01g0009110;BnA01g0011070;BnA01g0015180;BnA01g0021590;BnA01g0024050;BnA01g0026830;BnA01g0030320;BnA02g0045140;BnA02g0049360;BnA02g0052800;BnA02g0057270;BnA02g0061490;BnA02g0064530;BnA02g0072630;BnA02g0073480;BnA02g0083830;BnA02g0086730;BnA02g0089780;BnA03g0091720;BnA03g0111160;BnA03g0113380;BnA03g0117510;BnA03g0122630;BnA03g0130290;BnA03g0140590;BnA03g0142830;BnA03g0149070;BnA03g0…
GO:0050113	inositol oxygenase activity	0.0056	0.0002	33.07	1.57601e-07	1.23593e-05	BnA03g0150220;BnA09g0342820;BnA09g0357640;BnC05g0725290;BnC09g0898980
GO:0043565	sequence-specific DNA binding	0.047	0.0216	2.17	3.21923e-06	0.000201964	BnA01g0002290;BnA01g0011070;BnA01g0015180;BnA02g0052800;BnA02g0073480;BnA02g0083830;BnA02g0089780;BnA03g0111160;BnA03g0117510;BnA03g0142830;BnA06g0231650;BnA06g0231690;BnA06g0257250;BnA06g0267490;BnA08g0321970;BnA08g0331560;BnA09g0339700;BnA09g0371640;BnA09g0375260;BnA10g0396560;BnA10g0421290;BnC01g0426060;BnC01g0441540;BnC02g0513750;BnC03g0561760;BnC03g0605620;BnC03g0612810;BnC04g0621890;BnC05g0…
GO:0016759	cellulose synthase activity	0.0078	0.0008	9.92	5.96111e-06	0.000311651	BnA02g0079520;BnA03g0117280;BnA06g0260630;BnC02g0522200;BnC03g0569290;BnC09g0889050;BnUnng0975060
GO:0090353	polygalacturonase inhibitor activity	0.0045	0.0002	26.46	9.31826e-06	0.00041757	BnA10g0419240;BnA10g0419250;BnC09g0933600;BnC09g0933610
GO:0005506	iron ion binding	0.0425	0.0197	2.16	1.10095e-05	0.000426375	BnA02g0048310;BnA02g0081540;BnA03g0092390;BnA03g0107690;BnA03g0129870;BnA03g0137110;BnA03g0150220;BnA04g0159230;BnA04g0178290;BnA06g0259510;BnA07g0282570;BnA07g0287330;BnA08g0329820;BnA09g0342820;BnA09g0357640;BnA09g0361280;BnA09g0372960;BnA09g0373160;BnA09g0377760;BnC01g0455280;BnC03g0536900;BnC03g0583360;BnC03g0602620;BnC03g0617670;BnC04g0641000;BnC04g0649090;BnC04g0652340;BnC04g0656080;BnC05g0…
GO:0015112	nitrate transmembrane transporter activity	0.0101	0.0016	6.38	1.22332e-05	0.000426375	BnA02g0045580;BnA03g0146330;BnC06g0747980;BnC06g0748010;BnC07g0822160;BnC08g0877540;BnC08g0882600;Brassica_napus_newGene_11547;Brassica_napus_newGene_8151
GO:0005199	structural constituent of cell wall	0.0078	0.0009	8.68	1.49076e-05	0.000467628	BnA06g0237270;BnA09g0348900;BnA09g0366230;BnC03g0586680;BnC04g0655500;BnC05g0702780;BnC08g0873910
GO:0000977	RNA polymerase II regulatory region sequence-specific DNA binding	0.0056	0.0004	14.88	1.66302e-05	0.000474239	Brassica_napus_newGene_11042;Brassica_napus_newGene_15715;Brassica_napus_newGene_649;Brassica_napus_newGene_7221;Brassica_napus_newGene_7625
GO:0008865	fructokinase activity	0.0056	0.0004	14.17	2.15251e-05	0.000562673	BnA03g0132350;BnA05g0205080;BnC03g0532600;BnC06g0738950;BnUnng0936500
GO:0004340	glucokinase activity	0.0056	0.0004	12.94	3.4616e-05	0.000835269	BnA03g0132350;BnA05g0205080;BnC03g0532600;BnC06g0738950;BnUnng0936500
GO:0030570	pectate lyase activity	0.0101	0.0019	5.2	6.28511e-05	0.00135729	BnA01g0016180;BnA03g0148430;BnA07g0291520;BnA08g0320510;BnC01g0442760;BnC06g0764230;BnUnng0973010;BnUnng1013380;Brassica_napus_newGene_6969
GO:0051753	mannan synthase activity	0.0056	0.0005	11.45	6.49041e-05	0.00135729	BnA02g0087590;BnA10g0411440;BnA10g0411840;BnC03g0534230;BnC09g0924960
GO:0080039	xyloglucan:xyloglucosyl transferase activity	0.0045	0.0003	15.87	9.31419e-05	0.00182607	BnA01g0008160;BnA03g0153460;BnC07g0781010;BnC07g0829870
GO:0019825	oxygen binding	0.0291	0.013	2.24	0.000140353	0.0025898	BnA02g0081540;BnA03g0107690;BnA03g0129870;BnA03g0137110;BnA03g0145280;BnA04g0159230;BnA06g0259510;BnA06g0262220;BnA07g0282570;BnA08g0306020;BnA09g0361280;BnA09g0377760;BnC03g0573210;BnC03g0617670;BnC04g0641000;BnC04g0649090;BnC04g0652340;BnC04g0656080;BnC06g0770220;BnC07g0794480;BnC07g0821150;BnC08g0856420;BnC08g0870440;BnC09g0904760;BnC09g0910240;Brassica_napus_newGene_3142
GO:0010427	abscisic acid binding	0.0056	0.0006	9.6	0.000156401	0.00259559	BnA03g0092320;BnA10g0418010;BnC03g0536820;BnUnng0951960;BnUnng0961320
GO:0004657	proline dehydrogenase activity	0.0034	0.0001	25.51	0.000157216	0.00259559	BnA02g0081680;BnA04g0167660;BnC02g0523000
GO:0070696	transmembrane receptor protein serine/threonine kinase binding	0.0056	0.0006	8.75	0.000245695	0.00385354	BnA01g0033690;BnA07g0278950;BnA10g0404980;BnC03g0583130;BnUnng0943610
GO:0010295	(+)-abscisic acid 8'-hydroxylase activity	0.0045	0.0004	11.91	0.000309223	0.00461896	BnA03g0145280;BnA08g0306020;BnC07g0821150;BnC09g0904760
GO:0016831	carboxy-lyase activity	0.0045	0.0005	9.52	0.000755297	0.0107693	BnA09g0352310;BnC09g0899250;BnC09g0902860;Brassica_napus_newGene_14162
GO:0004872	receptor activity	0.0089	0.0023	3.94	0.00104441	0.0142442	BnA03g0092320;BnA03g0111020;BnA04g0181000;BnA10g0418010;BnC03g0536820;BnC03g0545700;BnC04g0677290;BnUnng0951960
GO:0046592	polyamine oxidase activity	0.0034	0.0003	12.76	0.00149742	0.0195715	BnA02g0063920;BnA03g0150800;BnC03g0540900
GO:0005515	protein binding	0.1174	0.0882	1.33	0.00166113	0.0208428	BnA01g0009510;BnA01g0015180;BnA01g0016370;BnA01g0017950;BnA01g0026830;BnA01g0030900;BnA01g0035090;BnA02g0049360;BnA02g0051720;BnA02g0052660;BnA02g0061480;BnA02g0064530;BnA02g0078300;BnA02g0079510;BnA02g0079520;BnA02g0086730;BnA03g0092320;BnA03g0099290;BnA03g0107690;BnA03g0111020;BnA03g0111160;BnA03g0117510;BnA03g0120400;BnA03g0131110;BnA03g0132350;BnA03g0136020;BnA03g0136970;BnA03g0140590;BnA04g0…
GO:0003712	transcription cofactor activity	0.0067	0.0015	4.36	0.00262226	0.0316369	BnA02g0087070;BnA06g0248660;BnA06g0260390;BnC03g0612130;BnC08g0856240;Brassica_napus_newGene_17003
GO:0046510	UDP-sulfoquinovose:DAG sulfoquinovosyltransferase activity	0.0022	0.0001	23.81	0.00272538	0.0316633	BnA10g0423890;BnUnng1002270
GO:0004402	histone acetyltransferase activity	0.0067	0.0016	4.2	0.00314003	0.0351778	BnA02g0087070;BnA06g0248660;BnA06g0260390;BnC03g0612130;BnC08g0856240;Brassica_napus_newGene_17003
GO:0020037	heme binding	0.0313	0.0181	1.73	0.00394232	0.0362313	BnA02g0079510;BnA02g0081540;BnA03g0107690;BnA03g0129870;BnA03g0137110;BnA04g0159230;BnA06g0259510;BnA07g0282570;BnA07g0287330;BnA09g0361280;BnA09g0372960;BnA09g0377760;BnA10g0419080;BnC02g0522230;BnC03g0617670;BnC04g0641000;BnC04g0649090;BnC04g0652340;BnC04g0656080;BnC04g0681060;BnC06g0770220;BnC07g0836390;BnC08g0856420;BnC08g0856670;BnC08g0870440;BnC09g0910240;Brassica_napus_newGene_14812;Brassi…
GO:0009703	nitrate reductase (NADH) activity	0.0022	0.0001	19.84	0.00404258	0.0362313	BnA07g0287330;Brassica_napus_newGene_14812
GO:0010178	IAA-amino acid conjugate hydrolase activity	0.0022	0.0001	19.84	0.00404258	0.0362313	BnA05g0207090;BnC06g0732870
GO:0015226	carnitine transmembrane transporter activity	0.0022	0.0001	19.84	0.00404258	0.0362313	BnA07g0297280;BnUnng0946220
GO:0017084	delta1-pyrroline-5-carboxylate synthetase activity	0.0022	0.0001	19.84	0.00404258	0.0362313	BnA05g0192260;BnUnng1002160
GO:0043546	molybdopterin cofactor binding	0.0022	0.0001	19.84	0.00404258	0.0362313	BnA07g0287330;Brassica_napus_newGene_14812
GO:0090448	glucosinolate:proton symporter activity	0.0022	0.0001	19.84	0.00404258	0.0362313	BnA06g0258090;BnC03g0593440
GO:0004871	signal transducer activity	0.0145	0.0063	2.3	0.00492626	0.0429247	BnA02g0046990;BnA03g0130300;BnA03g0132440;BnA03g0133730;BnA03g0136020;BnA06g0254330;BnC03g0576530;BnC05g0706400;BnC05g0722320;BnC05g0731660;BnC07g0805310;BnC07g0813900;BnC08g0847720
GO:0001085	RNA polymerase II transcription factor binding	0.0022	0.0001	17.01	0.00559673	0.0474488	Brassica_napus_newGene_11042;Brassica_napus_newGene_649
GO:0004612	phosphoenolpyruvate carboxykinase (ATP) activity	0.0022	0.0002	14.88	0.00737951	0.0609167	BnA03g0157000;BnUnng0990630
GO:0016161	beta-amylase activity	0.0045	0.0009	4.96	0.00857197	0.0654054	BnC04g0629950;BnC04g0638100;BnC07g0819630;Brassica_napus_newGene_1886
GO:0004066	asparagine synthase (glutamine-hydrolyzing) activity	0.0034	0.0005	6.87	0.00921066	0.0654054	BnA06g0245240;BnC03g0597700;BnC03g0597710
GO:0008970	phosphatidylcholine 1-acylhydrolase activity	0.0045	0.0009	4.86	0.00921226	0.0654054	BnA06g0238040;BnA09g0363750;BnA10g0393790;BnC06g0739930
GO:0004610	phosphoacetylglucosamine mutase activity	0.0022	0.0002	13.23	0.00938282	0.0654054	BnC06g0767720;Brassica_napus_newGene_7790
GO:0030572	phosphatidyltransferase activity	0.0022	0.0002	13.23	0.00938282	0.0654054	BnA06g0232320;BnC05g0696900
GO:0045486	naringenin 3-dioxygenase activity	0.0022	0.0002	13.23	0.00938282	0.0654054	BnA10g0393890;BnC09g0916750
GO:0046423	allene-oxide cyclase activity	0.0022	0.0002	13.23	0.00938282	0.0654054	BnA09g0358120;BnC07g0804060
GO:0005247	voltage-gated chloride channel activity	0.0034	0.0005	6.38	0.0113216	0.0699682	BnA02g0045580;BnC06g0747980;BnC06g0748010
GO:0009678	hydrogen-translocating pyrophosphatase activity	0.0034	0.0005	6.38	0.0113216	0.0699682	BnA07g0303390;BnC06g0775570;BnC06g0776060
GO:0001228	transcriptional activator activity, RNA polymerase II transcription regulatory region sequence-specific binding	0.0022	0.0002	11.91	0.0115988	0.0699682	Brassica_napus_newGene_11042;Brassica_napus_newGene_649
GO:0008792	arginine decarboxylase activity	0.0022	0.0002	11.91	0.0115988	0.0699682	BnA01g0003960;BnA01g0003970
GO:0015144	carbohydrate transmembrane transporter activity	0.0022	0.0002	11.91	0.0115988	0.0699682	BnA07g0297280;BnUnng0946220
GO:0035250	UDP-galactosyltransferase activity	0.0022	0.0002	11.91	0.0115988	0.0699682	BnA01g0013180;BnA03g0145900
GO:0050377	UDP-glucose 4,6-dehydratase activity	0.0022	0.0002	11.91	0.0115988	0.0699682	BnA06g0236060;BnC05g0701500
GO:0045549	9-cis-epoxycarotenoid dioxygenase activity	0.0034	0.0005	6.16	0.0124728	0.0738212	BnA05g0215860;BnC07g0781720;BnUnng0935610
GO:0016760	cellulose synthase (UDP-forming) activity	0.0056	0.0016	3.54	0.0137407	0.078531	BnA02g0087590;BnA10g0411440;BnA10g0411840;BnC01g0441740;BnC09g0924960
GO:0003842	1-pyrroline-5-carboxylate dehydrogenase activity	0.0022	0.0002	10.82	0.0140196	0.078531	BnA02g0081680;BnC02g0523000
GO:0004350	glutamate-5-semialdehyde dehydrogenase activity	0.0022	0.0002	10.82	0.0140196	0.078531	BnA05g0192260;BnUnng1002160
GO:0002020	protease binding	0.0034	0.0006	5.58	0.0163155	0.0893107	BnA02g0069500;BnA07g0296460;BnC05g0706890
GO:0050373	UDP-arabinose 4-epimerase activity	0.0022	0.0002	9.92	0.016638	0.0893107	BnC04g0633190;BnC08g0851490
GO:0050464	nitrate reductase (NADPH) activity	0.0011	0	59.53	0.0167982	0.0893107	Brassica_napus_newGene_14812
GO:0016705	oxidoreductase activity, acting on paired donors, with incorporation or reduction of molecular oxygen	0.0168	0.0091	1.84	0.0187815	0.0981908	BnA02g0081540;BnA03g0107690;BnA03g0129870;BnA04g0159230;BnA06g0259510;BnA09g0361280;BnA09g0372960;BnA09g0377760;BnC03g0617670;BnC04g0649090;BnC06g0770220;BnC08g0856420;BnC08g0870440;BnC09g0910240;Brassica_napus_newGene_3142
GO:0045300	acyl-[acyl-carrier-protein] desaturase activity	0.0022	0.0002	9.16	0.0194464	0.100001	BnA10g0412270;BnC09g0925530
GO:0052634	C-19 gibberellin 2-beta-dioxygenase activity	0.0034	0.0007	4.96	0.0223589	0.111721	BnA10g0397960;BnC03g0602620;BnC05g0686010
GO:0010280	UDP-L-rhamnose synthase activity	0.0022	0.0003	8.5	0.0224379	0.111721	BnA06g0236060;BnC05g0701500
GO:0047714	galactolipase activity	0.0034	0.0007	4.83	0.024035	0.117803	BnA06g0238040;BnA10g0393790;BnC06g0739930
GO:0030554	adenyl nucleotide binding	0.0056	0.0018	3.04	0.0250249	0.119881	BnA02g0045580;BnA03g0105440;BnC03g0551680;BnC06g0747980;BnC06g0748010
GO:0050162	oxalate oxidase activity	0.0022	0.0003	7.94	0.0256055	0.119881	BnC02g0496360;BnC03g0545830
GO:0052635	C-20 gibberellin 2-beta-dioxygenase activity	0.0022	0.0003	7.94	0.0256055	0.119881	BnA10g0397960;BnC05g0686010
GO:0004349	glutamate 5-kinase activity	0.0022	0.0003	7.44	0.0289425	0.131577	BnA05g0192260;BnUnng1002160
GO:0033946	xyloglucan-specific endo-beta-1,4-glucanase activity	0.0022	0.0003	7.44	0.0289425	0.131577	BnA03g0153460;BnA05g0193530
GO:0016706	oxidoreductase activity, acting on paired donors, with incorporation or reduction of molecular oxygen, 2-oxoglutarate as one donor, and incorporation of one atom each of oxygen into both donors	0.0112	0.0056	2	0.0298268	0.13366	BnA02g0048310;BnA03g0092390;BnA06g0236070;BnA07g0287500;BnA09g0373160;BnC01g0455280;BnC03g0536900;BnC03g0583360;BnC05g0717420;BnC08g0865010
GO:0004674	protein serine/threonine kinase activity	0.0582	0.0446	1.31	0.0319426	0.135717	BnA01g0009510;BnA01g0011130;BnA01g0013580;BnA01g0020970;BnA01g0024370;BnA01g0030900;BnA01g0037050;BnA02g0046600;BnA03g0104930;BnA03g0131110;BnA03g0141510;BnA03g0146050;BnA05g0207990;BnA06g0227140;BnA06g0227340;BnA06g0228000;BnA06g0240990;BnA06g0241330;BnA06g0253970;BnA07g0272610;BnA07g0276450;BnA07g0292760;BnA08g0304510;BnA09g0343630;BnA09g0360620;BnA09g0369400;BnC01g0426690;BnC01g0436330;BnC01g0…
GO:0008460	dTDP-glucose 4,6-dehydratase activity	0.0022	0.0003	7	0.0324423	0.135717	BnA06g0236060;BnC05g0701500
GO:0008114	phosphogluconate 2-dehydrogenase activity	0.0011	0	29.77	0.0333145	0.135717	Brassica_napus_newGene_17160
GO:0008184	glycogen phosphorylase activity	0.0011	0	29.77	0.0333145	0.135717	BnA06g0245450
GO:0008470	isovaleryl-CoA dehydrogenase activity	0.0011	0	29.77	0.0333145	0.135717	BnC03g0596110
GO:0008765	UDP-N-acetylmuramoylalanyl-D-glutamate-2,6-diaminopimelate ligase activity	0.0011	0	29.77	0.0333145	0.135717	BnC01g0464030
GO:0043115	precorrin-2 dehydrogenase activity	0.0011	0	29.77	0.0333145	0.135717	BnC04g0660610
GO:0005355	glucose transmembrane transporter activity	0.0022	0.0003	6.61	0.0360984	0.145173	BnC08g0883790;Brassica_napus_newGene_9998
GO:0008083	growth factor activity	0.0034	0.0008	3.97	0.0398066	0.152652	BnA04g0172120;BnC03g0607520;BnC04g0663400
GO:0005310	dicarboxylic acid transmembrane transporter activity	0.0022	0.0004	6.27	0.0399047	0.152652	BnC03g0538850;Brassica_napus_newGene_7274
GO:0018685	alkane 1-monooxygenase activity	0.0022	0.0004	6.27	0.0399047	0.152652	BnA07g0282570;BnC04g0641000
GO:0045431	flavonol synthase activity	0.0022	0.0004	6.27	0.0399047	0.152652	BnA10g0393890;BnC09g0916750
GO:0016702	oxidoreductase activity, acting on single donors with incorporation of molecular oxygen, incorporation of two atoms of oxygen	0.0045	0.0015	3.05	0.0425539	0.160825	BnA10g0393890;BnC04g0674700;BnC09g0916750;Brassica_napus_newGene_3047
GO:0003830	beta-1,4-mannosylglycoprotein 4-beta-N-acetylglucosaminyltransferase activity	0.0022	0.0004	5.95	0.0438551	0.161843	BnA02g0052030;BnC08g0851620
GO:0003883	CTP synthase activity	0.0022	0.0004	5.95	0.0438551	0.161843	BnA01g0039780;BnUnng0953540
GO:0004497	monooxygenase activity	0.0157	0.0095	1.65	0.0477839	0.161919	BnA02g0081540;BnA03g0107690;BnA03g0129870;BnA04g0159230;BnA06g0259510;BnA09g0361280;BnA09g0377760;BnC03g0617670;BnC04g0649090;BnC06g0770220;BnC07g0836010;BnC08g0870440;BnC09g0910240;Brassica_napus_newGene_3142
GO:0008831	dTDP-4-dehydrorhamnose reductase activity	0.0022	0.0004	5.67	0.0479437	0.161919	BnA06g0236060;BnC05g0701500
GO:0008967	phosphoglycolate phosphatase activity	0.0022	0.0004	5.67	0.0479437	0.161919	BnA06g0267330;BnC07g0797500
GO:0050378	UDP-glucuronate 4-epimerase activity	0.0022	0.0004	5.67	0.0479437	0.161919	BnA03g0153580;BnC07g0829970
GO:0004851	uroporphyrin-III C-methyltransferase activity	0.0011	0.0001	19.84	0.0495537	0.161919	BnC04g0660610
GO:0031492	nucleosomal DNA binding	0.0011	0.0001	19.84	0.0495537	0.161919	BnA09g0344350
GO:0036455	iron-sulfur transferase activity	0.0011	0.0001	19.84	0.0495537	0.161919	Brassica_napus_newGene_8624
GO:0052694	jasmonoyl-isoleucine-12-hydroxylase activity	0.0011	0.0001	19.84	0.0495537	0.161919	BnC08g0856420
GO:0070181	small ribosomal subunit rRNA binding	0.0011	0.0001	19.84	0.0495537	0.161919	Brassica_napus_newGene_1252
GO:0097007	4,8,12-trimethyltrideca-1,3,7,11-tetraene synthase activity	0.0011	0.0001	19.84	0.0495537	0.161919	BnA03g0137110
GO:0097008	(3E)-4,8-dimethyl-1,3,7-nonatriene synthase activity	0.0011	0.0001	19.84	0.0495537	0.161919	BnA03g0137110
GO:0035251	UDP-glucosyltransferase activity	0.0022	0.0004	5.41	0.0521648	0.167547	BnA05g0193670;BnC03g0574960
GO:0004806	triglyceride lipase activity	0.0056	0.0023	2.48	0.0523443	0.167547	BnA04g0167060;BnA06g0238040;BnA09g0356960;BnA10g0393790;BnC06g0739930
GO:0004462	lactoylglutathione lyase activity	0.0022	0.0004	5.18	0.0565127	0.177271	BnC05g0698630;Brassica_napus_newGene_2021
GO:0015145	monosaccharide transmembrane transporter activity	0.0022	0.0004	5.18	0.0565127	0.177271	BnA05g0210460;BnA06g0230110
GO:0080019	fatty-acyl-CoA reductase (alcohol-forming) activity	0.0022	0.0005	4.96	0.060982	0.188692	BnA03g0123150;BnA10g0406580
GO:0009055	electron carrier activity	0.0336	0.0248	1.35	0.0619152	0.188692	BnA02g0081540;BnA03g0107690;BnA03g0129870;BnA03g0137110;BnA04g0159230;BnA06g0259510;BnA07g0281250;BnA07g0282570;BnA07g0287330;BnA08g0333880;BnA09g0361280;BnA09g0367460;BnA09g0372960;BnA09g0374230;BnA09g0377760;BnA09g0389780;BnC03g0617670;BnC04g0641000;BnC04g0649090;BnC04g0652340;BnC04g0656080;BnC05g0691810;BnC06g0760350;BnC06g0770220;BnC07g0836390;BnC08g0856420;BnC08g0870440;BnC08g0884850;BnC09g0…
GO:0008889	glycerophosphodiester phosphodiesterase activity	0.0034	0.001	3.25	0.0652011	0.188692	BnA01g0019100;BnC01g0445350;BnC06g0748180
GO:0008120	ceramide glucosyltransferase activity	0.0011	0.0001	14.88	0.0655204	0.188692	BnC08g0876950
GO:0008301	DNA binding, bending	0.0011	0.0001	14.88	0.0655204	0.188692	BnA01g0039900
GO:0046408	chlorophyll synthetase activity	0.0011	0.0001	14.88	0.0655204	0.188692	BnA02g0083210
GO:0047951	glutathione thiolesterase activity	0.0011	0.0001	14.88	0.0655204	0.188692	Brassica_napus_newGene_1885
GO:0050313	sulfur dioxygenase activity	0.0011	0.0001	14.88	0.0655204	0.188692	Brassica_napus_newGene_1885
GO:0005459	UDP-galactose transmembrane transporter activity	0.0022	0.0005	4.76	0.0655674	0.188692	BnA03g0124540;BnA07g0300640
GO:0043169	cation binding	0.0112	0.0065	1.73	0.0682422	0.194605	BnA03g0103590;BnA06g0225280;BnA09g0376440;BnA10g0421550;BnC03g0549320;BnC04g0624380;BnC04g0629950;BnC04g0638100;BnC05g0705280;BnC07g0819630
GO:0046914	transition metal ion binding	0.0034	0.0011	3.13	0.070989	0.200614	BnA06g0261510;BnA10g0412270;BnC09g0925530
GO:0003978	UDP-glucose 4-epimerase activity	0.0022	0.0005	4.41	0.0750662	0.202992	BnC04g0633190;BnC08g0851490
GO:0004629	phospholipase C activity	0.0022	0.0005	4.41	0.0750662	0.202992	BnC01g0426690;BnC03g0603180
GO:0004861	cyclin-dependent protein serine/threonine kinase inhibitor activity	0.0022	0.0005	4.41	0.0750662	0.202992	BnA03g0136970;BnUnng0984970
GO:0009927	histidine phosphotransfer kinase activity	0.0022	0.0005	4.41	0.0750662	0.202992	BnA09g0348900;BnC08g0873910
GO:0017077	oxidative phosphorylation uncoupler activity	0.0022	0.0005	4.41	0.0750662	0.202992	BnC03g0538850;Brassica_napus_newGene_7274
GO:0004427	inorganic diphosphatase activity	0.0034	0.0011	3.03	0.076999	0.206439	BnA07g0303390;BnC06g0775570;BnC06g0776060
GO:0035252	UDP-xylosyltransferase activity	0.0022	0.0005	4.25	0.0799696	0.207131	BnA01g0035090;BnA09g0378430
GO:0003861	3-isopropylmalate dehydratase activity	0.0011	0.0001	11.91	0.0812191	0.207131	BnC04g0622570
GO:0003879	ATP phosphoribosyltransferase activity	0.0011	0.0001	11.91	0.0812191	0.207131	BnC01g0458350
GO:0004150	dihydroneopterin aldolase activity	0.0011	0.0001	11.91	0.0812191	0.207131	BnC05g0726190
GO:0004555	alpha,alpha-trehalase activity	0.0011	0.0001	11.91	0.0812191	0.207131	BnC07g0823840
GO:0051993	abscisic acid glucose ester beta-glucosidase activity	0.0011	0.0001	11.91	0.0812191	0.207131	BnA06g0225280
GO:0042803	protein homodimerization activity	0.0134	0.0085	1.58	0.0821437	0.2078	BnA02g0045140;BnA03g0095680;BnA05g0214860;BnA09g0338130;BnA09g0359370;BnA10g0414670;BnC01g0443650;BnC06g0774690;BnC06g0775210;BnC07g0826430;BnC09g0928500;BnUnng1005510
GO:0033843	xyloglucan 6-xylosyltransferase activity	0.0022	0.0005	4.11	0.0849693	0.213228	BnA01g0035090;BnA09g0378430
GO:0000976	transcription regulatory region sequence-specific DNA binding	0.0034	0.0012	2.88	0.0864151	0.215135	BnA04g0185430;BnC07g0819770;BnC08g0870460
GO:0015238	drug transmembrane transporter activity	0.0067	0.0035	1.92	0.094886	0.231443	BnA08g0332130;BnC03g0595710;BnC08g0851120;BnC09g0924040;BnUnng0944580;Brassica_napus_newGene_14148
GO:0004363	glutathione synthase activity	0.0011	0.0001	9.92	0.0966545	0.231443	BnUnng1005510
GO:0004514	nicotinate-nucleotide diphosphorylase (carboxylating) activity	0.0011	0.0001	9.92	0.0966545	0.231443	BnA06g0230440
GO:0043024	ribosomal small subunit binding	0.0011	0.0001	9.92	0.0966545	0.231443	Brassica_napus_newGene_9719
GO:0046409	p-coumarate 3-hydroxylase activity	0.0011	0.0001	9.92	0.0966545	0.231443	BnA09g0372960
GO:0005516	calmodulin binding	0.0201	0.0144	1.4	0.0989732	0.2352	BnA01g0007480;BnA02g0087070;BnA04g0167060;BnA06g0248660;BnA06g0259060;BnA06g0260390;BnA07g0271180;BnA09g0344790;BnA10g0421290;BnA10g0423060;BnC03g0533850;BnC03g0605240;BnC03g0612130;BnC06g0734810;BnC08g0856240;BnC08g0860680;BnUnng0961780;Brassica_napus_newGene_17003
GO:0030151	molybdenum ion binding	0.0022	0.0006	3.72	0.100501	0.237035	BnA07g0287330;Brassica_napus_newGene_14812
GO:0047262	polygalacturonate 4-alpha-galacturonosyltransferase activity	0.0045	0.002	2.25	0.103771	0.242921	BnA07g0295500;BnA09g0366460;BnC02g0519140;BnC03g0575960
GO:0008113	peptide-methionine (S)-S-oxide reductase activity	0.0022	0.0006	3.61	0.105841	0.245932	Brassica_napus_newGene_15693;Brassica_napus_newGene_15698
GO:0004866	endopeptidase inhibitor activity	0.0022	0.0006	3.5	0.111256	0.252371	BnA07g0297360;BnC06g0770190
GO:0004420	hydroxymethylglutaryl-CoA reductase (NADPH) activity	0.0011	0.0001	8.5	0.111831	0.252371	BnA07g0300460
GO:0032453	histone demethylase activity (H3-K4 specific)	0.0011	0.0001	8.5	0.111831	0.252371	BnC08g0843110
GO:0050577	GDP-L-fucose synthase activity	0.0011	0.0001	8.5	0.111831	0.252371	BnC02g0496360
GO:0004089	carbonate dehydratase activity	0.0034	0.0013	2.55	0.113704	0.254765	BnC03g0605240;BnUnng0935790;Brassica_napus_newGene_17183
GO:0016787	hydrolase activity	0.0168	0.0119	1.42	0.115272	0.256448	BnA01g0008720;BnA01g0008730;BnA02g0049640;BnA05g0198510;BnA05g0207150;BnC03g0570190;BnC04g0638350;BnC05g0698270;BnC06g0760720;BnC07g0810620;BnC08g0879480;BnC09g0925670;Brassica_napus_newGene_2080;Brassica_napus_newGene_2645;Brassica_napus_newGene_2647
GO:0050662	coenzyme binding	0.0078	0.0046	1.71	0.117142	0.258771	BnA03g0153580;BnA06g0236060;BnC04g0633190;BnC05g0701500;BnC06g0775210;BnC07g0829970;BnC08g0851490
GO:0004015	adenosylmethionine-8-amino-7-oxononanoate transaminase activity	0.0011	0.0002	7.44	0.126752	0.263313	BnC03g0548990
GO:0004141	dethiobiotin synthase activity	0.0011	0.0002	7.44	0.126752	0.263313	BnC03g0548990
GO:0015152	glucose-6-phosphate transmembrane transporter activity	0.0011	0.0002	7.44	0.126752	0.263313	BnC08g0883790
GO:0015269	calcium-activated potassium channel activity	0.0011	0.0002	7.44	0.126752	0.263313	BnC01g0458300
GO:0015398	high-affinity secondary active ammonium transmembrane transporter activity	0.0011	0.0002	7.44	0.126752	0.263313	BnC04g0627730
GO:0045140	inositol phosphoceramide synthase activity	0.0011	0.0002	7.44	0.126752	0.263313	BnA04g0164810
GO:0045437	uridine nucleosidase activity	0.0011	0.0002	7.44	0.126752	0.263313	BnA05g0194760
GO:0048531	beta-1,3-galactosyltransferase activity	0.0011	0.0002	7.44	0.126752	0.263313	BnC03g0558150
GO:0072585	xanthosine nucleotidase activity	0.0011	0.0002	7.44	0.126752	0.263313	BnA05g0194760
GO:0003677	DNA binding	0.1007	0.0894	1.13	0.13008	0.268448	BnA01g0021590;BnA01g0026830;BnA01g0030320;BnA02g0045140;BnA02g0057270;BnA02g0064530;BnA02g0072630;BnA02g0086730;BnA03g0091720;BnA03g0093740;BnA03g0113380;BnA03g0140590;BnA03g0153160;BnA05g0209730;BnA05g0214860;BnA06g0226250;BnA06g0237270;BnA06g0239630;BnA06g0256600;BnA06g0265520;BnA06g0265940;BnA06g0267440;BnA07g0283810;BnA07g0288530;BnA07g0299060;BnA07g0301300;BnA08g0328030;BnA09g0341210;BnA09g0…
GO:0003691	double-stranded telomeric DNA binding	0.0022	0.0007	3.05	0.139312	0.279008	BnA02g0051720;BnC03g0540970
GO:0005215	transporter activity	0.0134	0.0094	1.43	0.140009	0.279008	BnA01g0018290;BnA02g0069500;BnA03g0100560;BnA07g0296460;BnA10g0396010;BnC05g0687830;BnC05g0706890;BnUnng0935930;BnUnng0977560;Brassica_napus_newGene_14862;Brassica_napus_newGene_16447;Brassica_napus_newGene_9719
GO:0004751	ribose-5-phosphate isomerase activity	0.0011	0.0002	6.61	0.141424	0.279008	BnC07g0800800
GO:0017153	sodium:dicarboxylate symporter activity	0.0011	0.0002	6.61	0.141424	0.279008	BnA09g0359370
GO:0046424	ferulate 5-hydroxylase activity	0.0011	0.0002	6.61	0.141424	0.279008	BnA04g0178290
GO:0047720	indoleacetaldoxime dehydratase activity	0.0011	0.0002	6.61	0.141424	0.279008	BnA03g0107690
GO:0080007	S-nitrosoglutathione reductase activity	0.0011	0.0002	6.61	0.141424	0.279008	BnA09g0375480
GO:0016747	transferase activity, transferring acyl groups other than amino-acyl groups	0.0067	0.004	1.66	0.155455	0.294501	BnA01g0023570;BnA03g0093290;BnA05g0192100;BnA09g0363740;BnC03g0538200;BnUnng0960900
GO:0004067	asparaginase activity	0.0011	0.0002	5.95	0.155849	0.294501	BnA01g0035460
GO:0004352	glutamate dehydrogenase (NAD+) activity	0.0011	0.0002	5.95	0.155849	0.294501	BnA02g0048930
GO:0004820	glycine-tRNA ligase activity	0.0011	0.0002	5.95	0.155849	0.294501	BnUnng1003300
GO:0042282	hydroxymethylglutaryl-CoA reductase activity	0.0011	0.0002	5.95	0.155849	0.294501	BnA07g0300460
GO:0051903	S-(hydroxymethyl)glutathione dehydrogenase activity	0.0011	0.0002	5.95	0.155849	0.294501	BnA09g0375480
GO:0080133	midchain alkane hydroxylase activity	0.0011	0.0002	5.95	0.155849	0.294501	BnC04g0652340
GO:0017025	TBP-class protein binding	0.0022	0.0008	2.83	0.1568	0.294525	BnA05g0188110;BnC03g0578790
GO:0004445	inositol-polyphosphate 5-phosphatase activity	0.0011	0.0002	5.41	0.170031	0.315599	BnA09g0362270
GO:0080132	fatty acid alpha-hydroxylase activity	0.0011	0.0002	5.41	0.170031	0.315599	BnA04g0178290
GO:0008237	metallopeptidase activity	0.0022	0.0008	2.65	0.17467	0.318842	BnA05g0207090;BnC06g0732870
GO:0015297	antiporter activity	0.0067	0.0042	1.59	0.177055	0.318842	BnA08g0332130;BnC03g0595710;BnC08g0851120;BnC09g0924040;BnUnng0944580;Brassica_napus_newGene_14148
GO:0016709	oxidoreductase activity, acting on paired donors, with incorporation or reduction of molecular oxygen, NAD(P)H as one donor, and incorporation of one atom of oxygen	0.0022	0.0009	2.59	0.180697	0.318842	BnC04g0656080;BnC07g0836390
GO:0004013	adenosylhomocysteinase activity	0.0011	0.0002	4.96	0.183976	0.318842	BnC01g0460770
GO:0004797	thymidine kinase activity	0.0011	0.0002	4.96	0.183976	0.318842	BnA05g0220420
GO:0005457	GDP-fucose transmembrane transporter activity	0.0011	0.0002	4.96	0.183976	0.318842	BnA07g0300640
GO:0008198	ferrous iron binding	0.0011	0.0002	4.96	0.183976	0.318842	Brassica_napus_newGene_8624
GO:0015293	symporter activity	0.0011	0.0002	4.96	0.183976	0.318842	Brassica_napus_newGene_11547
GO:0042389	omega-3 fatty acid desaturase activity	0.0011	0.0002	4.96	0.183976	0.318842	BnA02g0048290
GO:0047274	galactinol-sucrose galactosyltransferase activity	0.0011	0.0002	4.96	0.183976	0.318842	BnA04g0169360
GO:0047622	adenosine nucleosidase activity	0.0011	0.0002	4.96	0.183976	0.318842	BnA05g0194760
GO:0050062	long-chain-fatty-acyl-CoA reductase activity	0.0011	0.0002	4.96	0.183976	0.318842	BnA10g0406580
GO:0031072	heat shock protein binding	0.0078	0.0052	1.5	0.189305	0.326275	BnA05g0186180;BnA07g0296750;BnA09g0336080;BnC04g0634330;BnC08g0876060;BnUnng0989370;BnUnng0995310
GO:0004827	proline-tRNA ligase activity	0.0011	0.0002	4.58	0.197687	0.335196	Brassica_napus_newGene_13722
GO:0009001	serine O-acetyltransferase activity	0.0011	0.0002	4.58	0.197687	0.335196	BnA08g0303560
GO:0042162	telomeric DNA binding	0.0011	0.0002	4.58	0.197687	0.335196	BnA01g0039900
GO:0004713	protein tyrosine kinase activity	0.0179	0.0142	1.26	0.204551	0.342192	BnA01g0037050;BnA02g0046600;BnA03g0131110;BnA04g0161330;BnA06g0227140;BnA06g0227340;BnA06g0228000;BnA08g0304510;BnA09g0375630;BnC01g0445610;BnC02g0515800;BnC03g0582650;BnC05g0701800;BnC05g0729010;BnUnng0978080;BnUnng1015590
GO:0003950	NAD+ ADP-ribosyltransferase activity	0.0022	0.0009	2.38	0.205085	0.342192	BnA05g0216000;Brassica_napus_newGene_6900
GO:0005381	iron ion transmembrane transporter activity	0.0022	0.0009	2.38	0.205085	0.342192	BnC04g0627370;BnC07g0813950
GO:0004748	ribonucleoside-diphosphate reductase activity, thioredoxin disulfide as acceptor	0.0011	0.0003	4.25	0.211168	0.343328	BnA06g0261510
GO:0016628	oxidoreductase activity, acting on the CH-CH group of donors, NAD or NADP as acceptor	0.0011	0.0003	4.25	0.211168	0.343328	BnA03g0123150
GO:0046608	carotenoid isomerase activity	0.0011	0.0003	4.25	0.211168	0.343328	BnC06g0775210
GO:0009672	auxin:proton symporter activity	0.0022	0.001	2.33	0.211239	0.343328	BnA09g0344040;BnC02g0514050
GO:0018024	histone-lysine N-methyltransferase activity	0.0022	0.001	2.33	0.211239	0.343328	BnA08g0318950;Brassica_napus_newGene_9231
GO:0008168	methyltransferase activity	0.0101	0.0073	1.37	0.21446	0.346767	BnA06g0267730;BnA07g0276130;BnC02g0500760;BnC04g0641970;BnC05g0687680;BnC06g0757150;BnC06g0774330;BnUnng1017630;Brassica_napus_newGene_16398
GO:0016757	transferase activity, transferring glycosyl groups	0.0112	0.0084	1.34	0.21854	0.351552	BnA05g0190140;BnA06g0251290;BnC02g0481120;BnC03g0542890;BnC03g0591000;BnC04g0624740;BnC05g0715430;BnC07g0805300;BnC08g0841060;BnUnng0952780
GO:0009982	pseudouridine synthase activity	0.0022	0.001	2.25	0.223598	0.351989	BnA03g0128550;BnC06g0751870
GO:0003968	RNA-directed 5'-3' RNA polymerase activity	0.0011	0.0003	3.97	0.224422	0.351989	BnC03g0567470
GO:0004072	aspartate kinase activity	0.0011	0.0003	3.97	0.224422	0.351989	BnA07g0298100
GO:0004084	branched-chain-amino-acid transaminase activity	0.0011	0.0003	3.97	0.224422	0.351989	BnA08g0332970
GO:0050284	sinapate 1-glucosyltransferase activity	0.0011	0.0003	3.97	0.224422	0.351989	BnA03g0142240
GO:0044212	transcription regulatory region DNA binding	0.0034	0.0018	1.82	0.227769	0.355461	BnA01g0017780;BnA10g0402090;Brassica_napus_newGene_15639
GO:0004020	adenylylsulfate kinase activity	0.0011	0.0003	3.72	0.237454	0.361581	Brassica_napus_newGene_791
GO:0004324	ferredoxin-NADP+ reductase activity	0.0011	0.0003	3.72	0.237454	0.361581	Brassica_napus_newGene_15576
GO:0004353	glutamate dehydrogenase [NAD(P)+] activity	0.0011	0.0003	3.72	0.237454	0.361581	BnA02g0048930
GO:0010484	H3 histone acetyltransferase activity	0.0011	0.0003	3.72	0.237454	0.361581	BnC07g0819770
GO:0047724	inosine nucleosidase activity	0.0011	0.0003	3.72	0.237454	0.361581	BnA05g0194760
GO:0004565	beta-galactosidase activity	0.0022	0.0011	2.13	0.242229	0.36707	BnA03g0103590;BnC03g0549320
GO:0004047	aminomethyltransferase activity	0.0011	0.0003	3.5	0.250267	0.368568	Brassica_napus_newGene_1961
GO:0004526	ribonuclease P activity	0.0011	0.0003	3.5	0.250267	0.368568	Brassica_napus_newGene_14862
GO:0009916	alternative oxidase activity	0.0011	0.0003	3.5	0.250267	0.368568	BnA05g0200550
GO:0015140	malate transmembrane transporter activity	0.0011	0.0003	3.5	0.250267	0.368568	BnA09g0359370
GO:0050072	m7G(5')pppN diphosphatase activity	0.0011	0.0003	3.5	0.250267	0.368568	BnA09g0359370
GO:0052689	carboxylic ester hydrolase activity	0.0011	0.0003	3.5	0.250267	0.368568	Brassica_napus_newGene_14381
GO:0030246	carbohydrate binding	0.0134	0.0107	1.25	0.255732	0.374855	BnA01g0013180;BnA01g0020970;BnA03g0145900;BnA09g0347510;BnA09g0360620;BnC03g0554930;BnC06g0756910;BnC09g0900860;BnC09g0907560;BnUnng0956770;BnUnng0997750;Brassica_napus_newGene_13629
GO:0016758	transferase activity, transferring hexosyl groups	0.0056	0.0039	1.43	0.272415	0.392465	BnA01g0035090;BnA03g0105130;BnA09g0378430;BnC03g0551550;Brassica_napus_newGene_6444
GO:0046910	pectinesterase inhibitor activity	0.0045	0.003	1.51	0.275049	0.392465	BnA05g0185980;BnA06g0223940;BnC06g0744320;Brassica_napus_newGene_4280
GO:0003871	5-methyltetrahydropteroyltriglutamate-homocysteine S-methyltransferase activity	0.0011	0.0004	3.13	0.275252	0.392465	BnA03g0123150
GO:0008022	protein C-terminus binding	0.0011	0.0004	3.13	0.275252	0.392465	BnC02g0501020
GO:0008705	methionine synthase activity	0.0011	0.0004	3.13	0.275252	0.392465	BnA03g0123150
[truncated: 175 more rows]
